# Supplementary material for: Culture-Facilitated Comparative Genomics of the Facultative Symbiont Hamiltonella defensa
Source: Genome Biol Evol. 2018 Feb 14;10(3):786–802. doi: 10.1093/gbe/evy036 (PMC5841374; doi:10.1093/gbe/evy036)
Supplement: Supplementary Data [file evy036_supp.zip]

Archive with 12 entries (12 files):
- Supp_fig_legends.docx
- Table-S2.docx
- Table-S3.docx
- Table-S4.docx
- Table-S5.docx
- Table-S6.docx
- Table-S7.docx
- Table-S8.docx
- Fig_S1.pdf
- Fig_S2.pdf
- Fig_S3.pdf
- Table-S1.xlsx
