# Supplementary material for: Culture-Facilitated Comparative Genomics of the Facultative Symbiont Hamiltonella defensa
Source: Genome Biol Evol. 2018 Feb 14;10(3):786–802. doi: 10.1093/gbe/evy036 (PMC5841374; doi:10.1093/gbe/evy036)
Supplement: Supplementary Data [file evy036_supp.zip › Table-S1.xlsx]

## Sheet: A2C
CP017606	NCBI	source	1	1997367	.	+	.	Name=source Candidatus Hamiltonella defensa;organism="Candidatus Hamiltonella defensa";mol_type="genomic DNA";strain=A2C;isolation_source="Cell culture";host="Acyrthosiphon pisum";db_xref=taxon:138072;country=USA;collection_date=2016-07;NCBI Feature Key=source
CP017607	NCBI	source	1	84195	.	+	.	Name=source Candidatus Hamiltonella defensa;organism="Candidatus Hamiltonella defensa";mol_type="genomic DNA";strain=A2C;isolation_source="Cell culture";host="Acyrthosiphon pisum";db_xref=taxon:138072;plasmid=pHDA2C.1;country=USA;collection_date=2016-07;NCBI Feature Key=source
CP017608	NCBI	source	1	72453	.	+	.	Name=source Candidatus Hamiltonella defensa;organism="Candidatus Hamiltonella defensa";mol_type="genomic DNA";strain=A2C;isolation_source="Cell culture";host="Acyrthosiphon pisum";db_xref=taxon:138072;plasmid=pHDA2C.2;country=USA;collection_date=2016-07;NCBI Feature Key=source
CP017609	NCBI	source	1	50279	.	+	.	Name=source Candidatus Hamiltonella defensa;organism="Candidatus Hamiltonella defensa";mol_type="genomic DNA";strain=A2C;isolation_source="Cell culture";host="Acyrthosiphon pisum";db_xref=taxon:138072;plasmid=pHDA2C.3;country=USA;collection_date=2016-07;NCBI Feature Key=source
CP017606	Geneious	source	1414177	1435666	.	.	.	name="Phage Island group A (partial Myoviridae of Type 1 Cluster 8, Mu-like)"
CP017606	Geneious	source	1435653	1459325	.	.	.	name="Phage Island group B (Myoviridae of Type 1 Cluster 3, HK97-like)"
CP017606	Geneious	source	1460826	1487567	.	.	.	name="Phage Island group C"
CP017606	Geneious	source	1652408	1669748	.	.	.	name="Phage Island group G"
CP017606	Geneious	source	1765100	1788891	.	.	.	name="Phage Island group H"
CP017606	Geneious	source	1743480	1751592	.	.	.	name="Phage Island group K"
CP017606	Geneious	source	1888948	1898295	.	.	.	name="Phage Island group L"
CP017606	Geneious	source	866284	867321	.	.	.	name="Phage Island group N"
CP017606	Geneious	source	1353793	1357788	.	.	.	name="Phage Island group partial H"
CP017606	Geneious	source	762160	762672	.	.	.	name="Phage Island group Q"
CP017606	Geneious	source	1602190	1602795	.	.	.	name="Phage Island group S"
CP017606	Geneious	source	1604202	1604465	.	.	.	name="Phage Island group T"
CP017606	Geneious	source	233418	236305	.	.	.	name="Phage Island partial group D"
CP017606	Geneious	source	1604516	1647306	.	.	.	name="Plasmid Island Group A (pHD5AT/pHDAS3.1/pHDA2C.1/pHDA2C.3)"
CP017606	Geneious	source	1055837	1091258	.	.	.	name="Plasmid Island Group B (pHDZA17.2)"
CP017606	Geneious	source	1047754	1050247	.	.	.	name="Plasmid Island Group C (pHDZA17.3)"
CP017606	Geneious	source	1028701	1047358	.	.	.	name="Plasmid Island Group D (pHDZA17.2)"
CP017606	Geneious	source	1113000	1130539	.	.	.	name="Plasmid Island Group J (pPSR1 from Pseudomonas syringae)"
CP017606	Geneious	source	885330	926319	.	.	.	name="Plasmid Island Group K (Plasmid island 5 (Degnan et al 2009))"
CP017606	Geneious	source	1863447	1888862	.	.	.	name="Plasmid Island Group L (Plasmid island 9 (Degnan et al 2009))"
CP017608	NCBI	assembly_gap	1	50	.	+	.	Name=assembly gap;estimated_length=50;gap_type="within scaffold";linkage_evidence="align genus";NCBI Feature Key=assembly_gap
CP017608	NCBI	assembly_gap	72404	72453	.	+	.	Name=assembly gap;estimated_length=50;gap_type="within scaffold";linkage_evidence="align genus";NCBI Feature Key=assembly_gap
CP017606	NCBI	assembly_gap	1028601	1028700	.	+	.	Name=assembly gap;estimated_length=unknown;gap_type="within scaffold";linkage_evidence="align genus";NCBI Feature Key=assembly_gap
CP017606	RASTtk_NCBI	gene	1	468	.	-	.	locus_tag=BJP41_00005
CP017606	RASTtk_NCBI	CDS	1	468	.	-	.	locus_tag=BJP41_00005;Name=Flavoprotein MioC;note="KEGG_prediction;KO:K06205;Description:mioC;_MioC_protein"
CP017606	RASTtk_NCBI	gene	818	1651	.	+	.	locus_tag=BJP41_00010
CP017606	RASTtk_NCBI	CDS	818	1651	.	+	.	locus_tag=BJP41_00010;Name=Cystine ABC transporter, periplasmic cystine-binding protein FliY;note="KEGG_prediction;KO:K02030;Description:ABC.PA.S;_polar_amino_acid_transport_system_substrate-binding_protein"
CP017606	RASTtk_NCBI	gene	1790	2533	.	+	.	locus_tag=BJP41_00015
CP017606	RASTtk_NCBI	CDS	1790	2533	.	+	.	locus_tag=BJP41_00015;Name=ABC-type amino acid transport system, permease component;note="KEGG_prediction;KO:K02029;Description:ABC.PA.P;_polar_amino_acid_transport_system_permease_protein"
CP017606	RASTtk_NCBI	gene	2535	3212	.	+	.	locus_tag=BJP41_00020
CP017606	RASTtk_NCBI	CDS	2535	3212	.	+	.	locus_tag=BJP41_00020;Name=ABC-type amino acid transport system, permease component;note="KEGG_prediction;KO:K02029;Description:ABC.PA.P;_polar_amino_acid_transport_system_permease_protein"
CP017606	RASTtk_NCBI	gene	3209	4471	.	-	.	locus_tag=BJP41_00025
CP017606	RASTtk_NCBI	CDS	3209	4471	.	-	.	locus_tag=BJP41_00025;Name=Diaminopimelate decarboxylase (EC 4.1.1.20);Ontology_term=KEGG_ENZYME:4.1.1.20;note="KEGG_prediction;KO:K01586;Description:lysA;_diaminopimelate_decarboxylase_[EC:4.1.1.20]"
CP017606	RASTtk_NCBI	gene	4537	5013	.	-	.	locus_tag=BJP41_00030
CP017606	RASTtk_NCBI	CDS	4537	5013	.	-	.	locus_tag=BJP41_00030;Name=hypothetical protein
CP017606	RASTtk_NCBI	gene	4998	5657	.	-	.	locus_tag=BJP41_00035
CP017606	RASTtk_NCBI	CDS	4998	5657	.	-	.	locus_tag=BJP41_00035;Name=Putative regulatory membrane protein
CP017606	RASTtk_NCBI	gene	5860	6294	.	-	.	locus_tag=BJP41_00040
CP017606	RASTtk_NCBI	CDS	5860	6294	.	-	.	locus_tag=BJP41_00040;Name=FIG01219886: hypothetical protein
CP017606	RASTtk_NCBI	gene	6805	8319	.	-	.	locus_tag=BJP41_00045
CP017606	RASTtk_NCBI	CDS	6805	8319	.	-	.	locus_tag=BJP41_00045;Name=Lysyl-tRNA synthetase (class II) (EC 6.1.1.6);Ontology_term=KEGG_ENZYME:6.1.1.6;note="KEGG_prediction;KO:K04567;Description:KARS;_lysyl-tRNA_synthetase,_class_II_[EC:6.1.1.6]"
CP017606	RASTtk_NCBI	gene	8329	9231	.	-	.	locus_tag=BJP41_00050
CP017606	RASTtk_NCBI	CDS	8329	9231	.	-	.	locus_tag=BJP41_00050;Name=Peptide chain release factor; programmed frameshift-containing;note="KEGG_prediction;KO:K02836;Description:prfB;_peptide_chain_release_factor_2"
CP017606	RASTtk_NCBI	gene	9648	12332	.	+	.	locus_tag=BJP41_00055
CP017606	RASTtk_NCBI	CDS	9648	12332	.	+	.	locus_tag=BJP41_00055;Name=Alanyl-tRNA synthetase (EC 6.1.1.7);Ontology_term=KEGG_ENZYME:6.1.1.7;note="KEGG_prediction;KO:K01872;Description:AARS;_alanyl-tRNA_synthetase_[EC:6.1.1.7]"
CP017606	RASTtk_NCBI	gene	12511	12747	.	+	.	locus_tag=BJP41_00060
CP017606	RASTtk_NCBI	CDS	12511	12747	.	+	.	locus_tag=BJP41_00060;Name=Carbon storage regulator;note="KEGG_prediction;KO:K03563;Description:csrA;_carbon_storage_regulator"
CP017606	RASTtk_NCBI	gene	12698	12814	.	+	.	locus_tag=BJP41_00065
CP017606	RASTtk_NCBI	CDS	12698	12814	.	+	.	locus_tag=BJP41_00065;Name=hypothetical protein
CP017606	NCBI	gene	12978	13070	.	+	.	locus_tag=BJP41_00070
CP017606	NCBI	tRNA	12978	13070	.	+	.	locus_tag=BJP41_00070;Name=tRNA-Ser;product=tRNA-Ser;inference="COORDINATES: profile:tRNAscan-SE:1.23";anticodon=(pos:13012..13014,aa:Ser,seq:gct);NCBI Feature Key=tRNA
CP017606	NCBI	gene	13080	13156	.	+	.	locus_tag=BJP41_00075
CP017606	NCBI	tRNA	13080	13156	.	+	.	locus_tag=BJP41_00075;Name=tRNA-Arg;product=tRNA-Arg;inference="COORDINATES: profile:tRNAscan-SE:1.23";anticodon=(pos:13114..13116,aa:Arg,seq:acg);NCBI Feature Key=tRNA
CP017606	RASTtk_NCBI	gene	13242	15014	.	-	.	locus_tag=BJP41_00080
CP017606	RASTtk_NCBI	CDS	13242	15014	.	-	.	locus_tag=BJP41_00080;Name=Cell volume regulation protein A;note="KEGG_prediction;KO:K11105;Description:cvrA;_cell_volume_regulation_protein_A"
CP017606	RASTtk_NCBI	gene	15212	15817	.	-	.	locus_tag=BJP41_00085
CP017606	RASTtk_NCBI	CDS	15212	15817	.	-	.	locus_tag=BJP41_00085;Name=Cell division protein FtsK;note="KEGG_prediction;KO:K03466;Description:ftsK;_DNA_segregation_ATPase_FtsK/SpoIIIE,_S-DNA-T_family"
CP017606	RASTtk_NCBI	gene	16065	17039	.	+	.	locus_tag=BJP41_00090
CP017606	RASTtk_NCBI	CDS	16065	17039	.	+	.	locus_tag=BJP41_00090;Name=Thioredoxin reductase (EC 1.8.1.9);Ontology_term=KEGG_ENZYME:1.8.1.9;note="KEGG_prediction;KO:K00384;Description:trxB;_thioredoxin_reductase_(NADPH)_[EC:1.8.1.9]"
CP017606	RASTtk_NCBI	gene	17221	17934	.	+	.	locus_tag=BJP41_00095
CP017606	RASTtk_NCBI	CDS	17221	17934	.	+	.	locus_tag=BJP41_00095;Name=Septum site-determining protein MinC;note="KEGG_prediction;KO:K03610;Description:minC;_septum_site-determining_protein_MinC"
CP017606	RASTtk_NCBI	gene	17951	18763	.	+	.	locus_tag=BJP41_00100
CP017606	RASTtk_NCBI	CDS	17951	18763	.	+	.	locus_tag=BJP41_00100;Name=Septum site-determining protein MinD;note="TXSScan_prediction;Gene:Tad_tadZ;Ref:Tad";note="KEGG_prediction;KO:K03609;Description:minD;_septum_site-determining_protein_MinD"
CP017606	RASTtk_NCBI	gene	18767	19051	.	+	.	locus_tag=BJP41_00105
CP017606	RASTtk_NCBI	CDS	18767	19051	.	+	.	locus_tag=BJP41_00105;Name=Cell division topological specificity factor MinE;note="KEGG_prediction;KO:K03608;Description:minE;_cell_division_topological_specificity_factor"
CP017606	RASTtk_NCBI	gene	19251	20243	.	-	.	locus_tag=BJP41_00110
CP017606	RASTtk_NCBI	CDS	19251	20243	.	-	.	locus_tag=BJP41_00110;Name=NAD-dependent glyceraldehyde-3-phosphate dehydrogenase (EC 1.2.1.12);Ontology_term=KEGG_ENZYME:1.2.1.12;note="KEGG_prediction;KO:K00134;Description:GAPDH;_glyceraldehyde_3-phosphate_dehydrogenase_[EC:1.2.1.12]"
CP017606	RASTtk_NCBI	gene	20500	21564	.	-	.	locus_tag=BJP41_00115
CP017606	RASTtk_NCBI	CDS	20500	21564	.	-	.	locus_tag=BJP41_00115;Name=Putative permease PerM ( YfgO);note="KEGG_prediction;KO:K03548;Description:perM;_putative_permease"
CP017606	RASTtk_NCBI	gene	21632	22696	.	-	.	locus_tag=BJP41_00120
CP017606	RASTtk_NCBI	CDS	21632	22696	.	-	.	locus_tag=BJP41_00120;Name=RecA protein;note="KEGG_prediction;KO:K03553;Description:recA;_recombination_protein_RecA"
CP017606	RASTtk_NCBI	gene	22956	23648	.	+	.	locus_tag=BJP41_00125
CP017606	RASTtk_NCBI	CDS	22956	23648	.	+	.	locus_tag=BJP41_00125;Name=Leucyl/phenylalanyl-tRNA--protein transferase (EC 2.3.2.6);Ontology_term=KEGG_ENZYME:2.3.2.6;note="KEGG_prediction;KO:K00684;Description:aat;_leucyl/phenylalanyl-tRNA---protein_transferase_[EC:2.3.2.6]"
CP017606	RASTtk_NCBI	gene	23633	24820	.	-	.	locus_tag=BJP41_00130
CP017606	RASTtk_NCBI	CDS	23633	24820	.	-	.	locus_tag=BJP41_00130;Name=2-octaprenyl-6-methoxyphenol hydroxylase (EC 1.14.13.-);Ontology_term=KEGG_ENZYME:1.14.13.-;note="KEGG_prediction;KO:K03185;Description:ubiH;_2-octaprenyl-6-methoxyphenol_hydroxylase_[EC:1.14.13.-]"
CP017606	RASTtk_NCBI	gene	24817	26136	.	-	.	locus_tag=BJP41_00135
CP017606	RASTtk_NCBI	CDS	24817	26136	.	-	.	locus_tag=BJP41_00135;Name=Xaa-Pro aminopeptidase (EC 3.4.11.9);Ontology_term=KEGG_ENZYME:3.4.11.9;note="KEGG_prediction;KO:K01262;Description:pepP;_Xaa-Pro_aminopeptidase_[EC:3.4.11.9]"
CP017606	RASTtk_NCBI	gene	26399	28330	.	+	.	locus_tag=BJP41_00140
CP017606	RASTtk_NCBI	CDS	26399	28330	.	+	.	locus_tag=BJP41_00140;Name=Exoribonuclease II (EC 3.1.13.1);Ontology_term=KEGG_ENZYME:3.1.13.1;note="KEGG_prediction;KO:K01147;Description:rnb;_exoribonuclease_II_[EC:3.1.13.1]"
CP017606	RASTtk_NCBI	gene	28337	29515	.	-	.	locus_tag=BJP41_00145
CP017606	RASTtk_NCBI	CDS	28337	29515	.	-	.	locus_tag=BJP41_00145;Name=Diaminohydroxyphosphoribosylaminopyrimidine deaminase (EC 3.5.4.26) / 5-amino-6-(5-phosphoribosylamino)uracil reductase (EC 1.1.1.193);Ontology_term=KEGG_ENZYME:3.5.4.26,KEGG_ENZYME:1.1.1.193;note="KEGG_prediction;KO:K11752;Description:ribD;_diaminohydroxyphosphoribosylaminopyrimidine_deaminase_/_5-amino-6-(5-phosphoribosylamino)uracil_reductase_[EC:3.5.4.26_1.1.1.193]"
CP017606	RASTtk_NCBI	gene	29528	30001	.	-	.	locus_tag=BJP41_00150
CP017606	RASTtk_NCBI	CDS	29528	30001	.	-	.	locus_tag=BJP41_00150;Name=Ribonucleotide reductase transcriptional regulator NrdR;note="KEGG_prediction;KO:K07738;Description:nrdR;_transcriptional_repressor_NrdR"
CP017606	RASTtk_NCBI	gene	30032	31924	.	-	.	locus_tag=BJP41_00155
CP017606	RASTtk_NCBI	CDS	30032	31924	.	-	.	locus_tag=BJP41_00155;Name=Exodeoxyribonuclease V alpha chain (EC 3.1.11.5);Ontology_term=KEGG_ENZYME:3.1.11.5;note="KEGG_prediction;KO:K03581;Description:recD;_exodeoxyribonuclease_V_alpha_subunit_[EC:3.1.11.5]"
CP017606	RASTtk_NCBI	gene	31921	35547	.	-	.	locus_tag=BJP41_00160
CP017606	RASTtk_NCBI	CDS	31921	35547	.	-	.	locus_tag=BJP41_00160;Name=Exodeoxyribonuclease V beta chain (EC 3.1.11.5);Ontology_term=KEGG_ENZYME:3.1.11.5;note="KEGG_prediction;KO:K03582;Description:recB;_exodeoxyribonuclease_V_beta_subunit_[EC:3.1.11.5]"
CP017606	RASTtk_NCBI	gene	35513	38884	.	-	.	locus_tag=BJP41_00165
CP017606	RASTtk_NCBI	CDS	35513	38884	.	-	.	locus_tag=BJP41_00165;Name=Exodeoxyribonuclease V gamma chain (EC 3.1.11.5);Ontology_term=KEGG_ENZYME:3.1.11.5;note="KEGG_prediction;KO:K03583;Description:recC;_exodeoxyribonuclease_V_gamma_subunit_[EC:3.1.11.5]"
CP017606	RASTtk_NCBI	gene	38943	39311	.	-	.	locus_tag=BJP41_00170
CP017606	RASTtk_NCBI	CDS	38943	39311	.	-	.	locus_tag=BJP41_00170;Name=FIG004136: Prepilin peptidase dependent protein C precursor;note="KEGG_prediction;KO:K02681;Description:ppdC;_prepilin_peptidase_dependent_protein_C"
CP017606	RASTtk_NCBI	gene	39353	39832	.	-	.	locus_tag=BJP41_00175
CP017606	RASTtk_NCBI	CDS	39353	39832	.	-	.	locus_tag=BJP41_00175;Name=FIG006270: hypothetical protein
CP017606	RASTtk_NCBI	gene	39829	40446	.	-	.	locus_tag=BJP41_00180
CP017606	RASTtk_NCBI	CDS	39829	40446	.	-	.	locus_tag=BJP41_00180;Name=FIG004819: Prepilin peptidase dependent protein B precursor;note="KEGG_prediction;KO:K02680;Description:ppdB;_prepilin_peptidase_dependent_protein_B"
CP017606	RASTtk_NCBI	gene	40437	40937	.	-	.	locus_tag=BJP41_00185
CP017606	RASTtk_NCBI	CDS	40437	40937	.	-	.	locus_tag=BJP41_00185;Name=Prepilin peptidase dependent protein A precursor;note="KEGG_prediction;KO:K02679;Description:ppdA;_prepilin_peptidase_dependent_protein_A"
CP017606	RASTtk_NCBI	gene	41099	42511	.	-	.	locus_tag=BJP41_00190
CP017606	RASTtk_NCBI	CDS	41099	42511	.	-	.	locus_tag=BJP41_00190;Name=6-phosphogluconate dehydrogenase, decarboxylating (EC 1.1.1.44);Ontology_term=KEGG_ENZYME:1.1.1.44;note="KEGG_prediction;KO:K00033;Description:PGD;_6-phosphogluconate_dehydrogenase_[EC:1.1.1.44_1.1.1.343]"
CP017606	Infernal	gene	42501	42587	.	-	.	locus_tag=BJP41_00191
CP017606	Infernal	ncRNA	42501	42587	.	-	.	locus_tag=BJP41_00191;Name=DLEU2_1;Note=accession_Rfam:RF02105_score:18.2_evalue:0,0056
CP017606	RASTtk_NCBI	gene	42573	43466	.	-	.	locus_tag=BJP41_00195
CP017606	RASTtk_NCBI	CDS	42573	43466	.	-	.	locus_tag=BJP41_00195;Name=UTP--glucose-1-phosphate uridylyltransferase (EC 2.7.7.9);Ontology_term=KEGG_ENZYME:2.7.7.9;note="KEGG_prediction;KO:K00963;Description:UGP2;_UTP--glucose-1-phosphate_uridylyltransferase_[EC:2.7.7.9]"
CP017606	RASTtk_NCBI	gene	43702	45531	.	-	.	locus_tag=BJP41_00200
CP017606	RASTtk_NCBI	CDS	43702	45531	.	-	.	locus_tag=BJP41_00200;Name=A/G-specific adenine glycosylase (EC 3.2.2.-);Ontology_term=KEGG_ENZYME:3.2.2.-;note="KEGG_prediction;KO:K07289;Description:asmA;_AsmA_protein"
CP017606	Infernal	gene	44413	44483	.	+	.	locus_tag=BJP41_00201
CP017606	Infernal	ncRNA	44413	44483	.	+	.	locus_tag=BJP41_00201;Name=snoMe28S-Cm2645;Note=accession_Rfam:RF00530_score:31.6_evalue:0,00018
CP017606	RASTtk_NCBI	gene	45613	46194	.	-	.	locus_tag=BJP41_00205
CP017606	RASTtk_NCBI	CDS	45613	46194	.	-	.	locus_tag=BJP41_00205;Name=Deoxycytidine triphosphate deaminase (EC 3.5.4.13);Ontology_term=KEGG_ENZYME:3.5.4.13;note="KEGG_prediction;KO:K01494;Description:dcd;_dCTP_deaminase_[EC:3.5.4.13]"
CP017606	RASTtk_NCBI	gene	46191	47801	.	-	.	locus_tag=BJP41_00210
CP017606	RASTtk_NCBI	CDS	46191	47801	.	-	.	locus_tag=BJP41_00210;Name=Apolipoprotein N-acyltransferase (EC 2.3.1.-) / Copper homeostasis protein CutE;Ontology_term=KEGG_ENZYME:2.3.1.-;note="KEGG_prediction;KO:K03820;Description:lnt;_apolipoprotein_N-acyltransferase_[EC:2.3.1.-]"
CP017606	RASTtk_NCBI	gene	47870	48751	.	-	.	locus_tag=BJP41_00215
CP017606	RASTtk_NCBI	CDS	47870	48751	.	-	.	locus_tag=BJP41_00215;Name=Magnesium and cobalt efflux protein CorC;note="KEGG_prediction;KO:K06189;Description:corC;_magnesium_and_cobalt_transporter"
CP017606	RASTtk_NCBI	gene	48824	49279	.	-	.	locus_tag=BJP41_00220
CP017606	RASTtk_NCBI	CDS	48824	49279	.	-	.	locus_tag=BJP41_00220;Name=Metal-dependent hydrolase YbeY, involved in rRNA and/or ribosome maturation and assembly;note="KEGG_prediction;KO:K07042;Description:ybeY;_probable_rRNA_maturation_factor"
CP017606	RASTtk_NCBI	gene	49510	50439	.	+	.	locus_tag=BJP41_00225
CP017606	RASTtk_NCBI	CDS	49510	50439	.	+	.	locus_tag=BJP41_00225;Name=ADP-L-glycero-D-manno-heptose-6-epimerase (EC 5.1.3.20);Ontology_term=KEGG_ENZYME:5.1.3.20;note="KEGG_prediction;KO:K03274;Description:gmhD;_ADP-L-glycero-D-manno-heptose_6-epimerase_[EC:5.1.3.20]"
CP017606	RASTtk_NCBI	gene	50471	52117	.	+	.	locus_tag=BJP41_00230
CP017606	RASTtk_NCBI	CDS	50471	52117	.	+	.	locus_tag=BJP41_00230;Name=Glucose-6-phosphate isomerase (EC 5.3.1.9);Ontology_term=KEGG_ENZYME:5.3.1.9;note="KEGG_prediction;KO:K01810;Description:GPI;_glucose-6-phosphate_isomerase_[EC:5.3.1.9]"
CP017606	RASTtk_NCBI	gene	52259	53500	.	+	.	locus_tag=BJP41_00235
CP017606	RASTtk_NCBI	CDS	52259	53500	.	+	.	locus_tag=BJP41_00235;Name=Multidrug translocase MdfA;note="KEGG_prediction;KO:K08160;Description:mdfA;_MFS_transporter,_DHA1_family,_multidrug/chloramphenicol_efflux_transport_protein"
CP017606	RASTtk_NCBI	gene	53547	54797	.	+	.	locus_tag=BJP41_00240
CP017606	RASTtk_NCBI	CDS	53547	54797	.	+	.	locus_tag=BJP41_00240;Name=Multidrug translocase MdfA;note="KEGG_prediction;KO:K08160;Description:mdfA;_MFS_transporter,_DHA1_family,_multidrug/chloramphenicol_efflux_transport_protein"
CP017606	RASTtk_NCBI	gene	54794	55423	.	+	.	locus_tag=BJP41_00245
CP017606	RASTtk_NCBI	CDS	54794	55423	.	+	.	locus_tag=BJP41_00245;Name=Manganese superoxide dismutase (EC 1.15.1.1);Ontology_term=KEGG_ENZYME:1.15.1.1;note="KEGG_prediction;KO:K04564;Description:SOD2;_superoxide_dismutase,_Fe-Mn_family_[EC:1.15.1.1]"
CP017606	RASTtk_NCBI	gene	55455	56222	.	-	.	locus_tag=BJP41_00250
CP017606	RASTtk_NCBI	CDS	55455	56222	.	-	.	locus_tag=BJP41_00250;Name=Triosephosphate isomerase (EC 5.3.1.1);Ontology_term=KEGG_ENZYME:5.3.1.1;note="KEGG_prediction;KO:K01803;Description:TPI;_triosephosphate_isomerase_(TIM)_[EC:5.3.1.1]"
CP017606	RASTtk_NCBI	gene	56301	57047	.	-	.	locus_tag=BJP41_00255
CP017606	RASTtk_NCBI	CDS	56301	57047	.	-	.	locus_tag=BJP41_00255;Name=Ferredoxin--NADP(+) reductase (EC 1.18.1.2);Ontology_term=KEGG_ENZYME:1.18.1.2;note="KEGG_prediction;KO:K00528;Description:fpr;_ferredoxin/flavodoxin---NADP+_reductase_[EC:1.18.1.2_1.19.1.1]"
CP017606	RASTtk_NCBI	gene	57080	57313	.	+	.	locus_tag=BJP41_00260
CP017606	RASTtk_NCBI	CDS	57080	57313	.	+	.	locus_tag=BJP41_00260;Name=Protein SlyX;note="KEGG_prediction;KO:K03745;Description:slyX;_SlyX_protein"
CP017606	RASTtk_NCBI	gene	57321	59144	.	-	.	locus_tag=BJP41_00265
CP017606	RASTtk_NCBI	CDS	57321	59144	.	-	.	locus_tag=BJP41_00265;Name=GTP-binding protein TypA/BipA;note="KEGG_prediction;KO:K06207;Description:typA;_GTP-binding_protein"
CP017606	RASTtk_NCBI	gene	59338	59490	.	-	.	locus_tag=BJP41_00270
CP017606	RASTtk_NCBI	CDS	59338	59490	.	-	.	locus_tag=BJP41_00270;Name=hypothetical protein
CP017606	RASTtk_NCBI	gene	59509	59823	.	-	.	locus_tag=BJP41_00275
CP017606	RASTtk_NCBI	CDS	59509	59823	.	-	.	locus_tag=BJP41_00275;Name=Cell division protein BolA;note="KEGG_prediction;KO:K05527;Description:bolA;_BolA_protein"
CP017606	RASTtk_NCBI	gene	59820	60728	.	-	.	locus_tag=BJP41_00280
CP017606	RASTtk_NCBI	CDS	59820	60728	.	-	.	locus_tag=BJP41_00280;Name=DNA recombination-dependent growth factor C;note="KEGG_prediction;KO:K03554;Description:rdgC;_recombination_associated_protein_RdgC"
CP017606	RASTtk_NCBI	gene	60919	61290	.	+	.	locus_tag=BJP41_00285
CP017606	RASTtk_NCBI	CDS	60919	61290	.	+	.	locus_tag=BJP41_00285;Name=Iron binding protein SufA for iron-sulfur cluster assembly;note="KEGG_prediction;KO:K05997;Description:sufA;_Fe-S_cluster_assembly_protein_SufA"
CP017606	Infernal	gene	61171	61258	.	+	.	locus_tag=BJP41_00286
CP017606	Infernal	ncRNA	61171	61258	.	+	.	locus_tag=BJP41_00286;Name=PK-repBA;Note=accession_Rfam:RF01089_score:22.5_evalue:0,01
CP017606	RASTtk_NCBI	gene	61338	62843	.	+	.	locus_tag=BJP41_00290
CP017606	RASTtk_NCBI	CDS	61338	62843	.	+	.	locus_tag=BJP41_00290;Name=Iron-sulfur cluster assembly protein SufB;note="KEGG_prediction;KO:K09014;Description:sufB;_Fe-S_cluster_assembly_protein_SufB"
CP017606	RASTtk_NCBI	gene	62946	63686	.	+	.	locus_tag=BJP41_00295
CP017606	RASTtk_NCBI	CDS	62946	63686	.	+	.	locus_tag=BJP41_00295;Name=Iron-sulfur cluster assembly ATPase protein SufC;note="KEGG_prediction;KO:K09013;Description:sufC;_Fe-S_cluster_assembly_ATP-binding_protein"
CP017606	RASTtk_NCBI	gene	63667	64965	.	+	.	locus_tag=BJP41_00300
CP017606	RASTtk_NCBI	CDS	63667	64965	.	+	.	locus_tag=BJP41_00300;Name=Iron-sulfur cluster assembly protein SufD;note="KEGG_prediction;KO:K09015;Description:sufD;_Fe-S_cluster_assembly_protein_SufD"
CP017606	RASTtk_NCBI	gene	64962	66221	.	+	.	locus_tag=BJP41_00305
CP017606	RASTtk_NCBI	CDS	64962	66221	.	+	.	locus_tag=BJP41_00305;Name=Cysteine desulfurase (EC 2.8.1.7), SufS subfamily;Ontology_term=KEGG_ENZYME:2.8.1.7;note="KEGG_prediction;KO:K11717;Description:sufS;_cysteine_desulfurase_/_selenocysteine_lyase_[EC:2.8.1.7_4.4.1.16]"
CP017606	RASTtk_NCBI	gene	66257	66685	.	+	.	locus_tag=BJP41_00310
CP017606	RASTtk_NCBI	CDS	66257	66685	.	+	.	locus_tag=BJP41_00310;Name=Sulfur acceptor protein SufE for iron-sulfur cluster assembly;note="KEGG_prediction;KO:K02426;Description:sufE;_cysteine_desulfuration_protein_SufE"
CP017606	RASTtk_NCBI	gene	66682	67554	.	-	.	locus_tag=BJP41_00315
CP017606	RASTtk_NCBI	CDS	66682	67554	.	-	.	locus_tag=BJP41_00315;Name=Heme O synthase, protoheme IX farnesyltransferase (EC 2.5.1.-) COX10-CtaB;Ontology_term=KEGG_ENZYME:2.5.1.-;note="KEGG_prediction;KO:K02301;Description:cyoE;_protoheme_IX_farnesyltransferase_[EC:2.5.1.-]"
CP017606	RASTtk_NCBI	gene	67568	67966	.	-	.	locus_tag=BJP41_00320
CP017606	RASTtk_NCBI	CDS	67568	67966	.	-	.	locus_tag=BJP41_00320;Name=Cytochrome O ubiquinol oxidase subunit IV (EC 1.10.3.-);Ontology_term=KEGG_ENZYME:1.10.3.-;note="KEGG_prediction;KO:K02300;Description:cyoD;_cytochrome_o_ubiquinol_oxidase_subunit_IV"
CP017606	RASTtk_NCBI	gene	67967	68599	.	-	.	locus_tag=BJP41_00325
CP017606	RASTtk_NCBI	CDS	67967	68599	.	-	.	locus_tag=BJP41_00325;Name=Cytochrome O ubiquinol oxidase subunit III (EC 1.10.3.-);Ontology_term=KEGG_ENZYME:1.10.3.-;note="KEGG_prediction;KO:K02299;Description:cyoC;_cytochrome_o_ubiquinol_oxidase_subunit_III"
CP017606	RASTtk_NCBI	gene	68589	70580	.	-	.	locus_tag=BJP41_00330
CP017606	RASTtk_NCBI	CDS	68589	70580	.	-	.	locus_tag=BJP41_00330;Name=Cytochrome O ubiquinol oxidase subunit I (EC 1.10.3.-);Ontology_term=KEGG_ENZYME:1.10.3.-;note="KEGG_prediction;KO:K02298;Description:cyoB;_cytochrome_o_ubiquinol_oxidase_subunit_I_[EC:1.10.3.10]"
CP017606	RASTtk_NCBI	gene	70584	71504	.	-	.	locus_tag=BJP41_00335
CP017606	RASTtk_NCBI	CDS	70584	71504	.	-	.	locus_tag=BJP41_00335;Name=Cytochrome O ubiquinol oxidase subunit II (EC 1.10.3.-);Ontology_term=KEGG_ENZYME:1.10.3.-;note="KEGG_prediction;KO:K02297;Description:cyoA;_cytochrome_o_ubiquinol_oxidase_subunit_II_[EC:1.10.3.10]"
CP017606	RASTtk_NCBI	gene	71651	72832	.	-	.	locus_tag=BJP41_00340
CP017606	RASTtk_NCBI	CDS	71651	72832	.	-	.	locus_tag=BJP41_00340;Name=2-octaprenyl-3-methyl-6-methoxy-1,4-benzoquinol hydroxylase (EC 1.14.13.-);Ontology_term=KEGG_ENZYME:1.14.13.-;note="KEGG_prediction;KO:K03184;Description:ubiF;_2-octaprenyl-3-methyl-6-methoxy-1,4-benzoquinol_hydroxylase_[EC:1.14.13.-]"
CP017606	RASTtk_NCBI	gene	72855	74198	.	-	.	locus_tag=BJP41_00345
CP017606	RASTtk_NCBI	CDS	72855	74198	.	-	.	locus_tag=BJP41_00345;Name=Biotin carboxylase of acetyl-CoA carboxylase (EC 6.3.4.14);Ontology_term=KEGG_ENZYME:6.3.4.14;note="KEGG_prediction;KO:K01961;Description:accC;_acetyl-CoA_carboxylase,_biotin_carboxylase_subunit_[EC:6.4.1.2_6.3.4.14]"
CP017606	RASTtk_NCBI	gene	74210	74647	.	-	.	locus_tag=BJP41_00350
CP017606	RASTtk_NCBI	CDS	74210	74647	.	-	.	locus_tag=BJP41_00350;Name=Biotin carboxyl carrier protein of acetyl-CoA carboxylase;note="KEGG_prediction;KO:K02160;Description:accB;_acetyl-CoA_carboxylase_biotin_carboxyl_carrier_protein"
CP017606	RASTtk_NCBI	gene	74658	75137	.	-	.	locus_tag=BJP41_00355
CP017606	RASTtk_NCBI	CDS	74658	75137	.	-	.	locus_tag=BJP41_00355;Name=3-dehydroquinate dehydratase II (EC 4.2.1.10);Ontology_term=KEGG_ENZYME:4.2.1.10;note="KEGG_prediction;KO:K03786;Description:aroQ;_3-dehydroquinate_dehydratase_II_[EC:4.2.1.10]"
CP017606	RASTtk_NCBI	gene	75111	75287	.	+	.	locus_tag=BJP41_00360
CP017606	RASTtk_NCBI	CDS	75111	75287	.	+	.	locus_tag=BJP41_00360;Name=hypothetical protein
CP017606	RASTtk_NCBI	gene	75258	76319	.	-	.	locus_tag=BJP41_00365
CP017606	RASTtk_NCBI	CDS	75258	76319	.	-	.	locus_tag=BJP41_00365;Name=2-keto-3-deoxy-D-arabino-heptulosonate-7-phosphate synthase I alpha (EC 2.5.1.54);Ontology_term=KEGG_ENZYME:2.5.1.54;note="KEGG_prediction;KO:K01626;Description:E2.5.1.54;_3-deoxy-7-phosphoheptulonate_synthase_[EC:2.5.1.54]"
CP017606	RASTtk_NCBI	gene	76555	76836	.	-	.	locus_tag=BJP41_00370
CP017606	RASTtk_NCBI	CDS	76555	76836	.	-	.	locus_tag=BJP41_00370;Name=tRNA 5-methylaminomethyl-2-thiouridine synthase TusB;note="KEGG_prediction;KO:K07237;Description:tusB;_tRNA_2-thiouridine_synthesizing_protein_B"
CP017606	RASTtk_NCBI	gene	76849	77220	.	-	.	locus_tag=BJP41_00375
CP017606	RASTtk_NCBI	CDS	76849	77220	.	-	.	locus_tag=BJP41_00375;Name=tRNA 5-methylaminomethyl-2-thiouridine synthase TusC;note="KEGG_prediction;KO:K07236;Description:tusC;_tRNA_2-thiouridine_synthesizing_protein_C"
CP017606	RASTtk_NCBI	gene	77234	77632	.	-	.	locus_tag=BJP41_00380
CP017606	RASTtk_NCBI	CDS	77234	77632	.	-	.	locus_tag=BJP41_00380;Name=tRNA 5-methylaminomethyl-2-thiouridine synthase TusD;note="KEGG_prediction;KO:K07235;Description:tusD;_tRNA_2-thiouridine_synthesizing_protein_D_[EC:2.8.1.-]"
CP017606	RASTtk_NCBI	gene	77689	78540	.	-	.	locus_tag=BJP41_00385
CP017606	RASTtk_NCBI	CDS	77689	78540	.	-	.	locus_tag=BJP41_00385;Name=FKBP-type peptidyl-prolyl cis-trans isomerase FkpA precursor (EC 5.2.1.8);Ontology_term=KEGG_ENZYME:5.2.1.8;note="KEGG_prediction;KO:K03772;Description:fkpA;_FKBP-type_peptidyl-prolyl_cis-trans_isomerase_FkpA_[EC:5.2.1.8]"
CP017606	RASTtk_NCBI	CDS	78855	79151	.	+	.	locus_tag=BJP41_00390;Name=Hybrid sensory histidine kinase in two-component regulatory system with EvgA;note="pseudogenisation because of TE insertion"
CP017606	RASTtk_NCBI	gene	78855	79151	.	+	.	locus_tag=BJP41_00390;pseudo=
CP017606	RASTtk_NCBI	gene	79171	79575	.	-	.	locus_tag=BJP41_00395
CP017606	RASTtk_NCBI	CDS	79171	79575	.	-	.	locus_tag=BJP41_00395;Name=IS630;note="59.66% ISOt3_aa2";note="Issaga prediction"
CP017606	RASTtk_NCBI	gene	79616	79993	.	-	.	locus_tag=BJP41_00400
CP017606	RASTtk_NCBI	CDS	79616	79993	.	-	.	locus_tag=BJP41_00400;Name=IS630;note="59.40% ISMae21_aa1";note="Issaga prediction"
CP017606	RASTtk_NCBI	CDS	80182	83178	.	+	.	locus_tag=BJP41_00405;Name=Hybrid sensory histidine kinase in two-component regulatory system with EvgA;note="pseudogenisation because of TE insertion";note="KEGG_prediction;KO:K07679;Description:evgS;_two-component_system,_NarL_family,_sensor_histidine_kinase_EvgS_[EC:2.7.13.3]"
CP017606	RASTtk_NCBI	gene	80182	83178	.	+	.	locus_tag=BJP41_00405;pseudo=
CP017606	RASTtk_NCBI	gene	83295	84362	.	+	.	locus_tag=BJP41_00410
CP017606	RASTtk_NCBI	CDS	83295	84362	.	+	.	locus_tag=BJP41_00410;Name=Rhodanese domain protein, Enterobacterial subgroup, YceA homolog;note="KEGG_prediction;KO:K07146;Description:UPF0176_protein"
CP017606	RASTtk_NCBI	gene	84341	85309	.	-	.	locus_tag=BJP41_00415
CP017606	RASTtk_NCBI	CDS	84341	85309	.	-	.	locus_tag=BJP41_00415;Name=Protein-export membrane protein SecF (TC 3.A.5.1.1);note="KEGG_prediction;KO:K03074;Description:secF;_preprotein_translocase_subunit_SecF"
CP017606	RASTtk_NCBI	gene	85334	87187	.	-	.	locus_tag=BJP41_00420
CP017606	RASTtk_NCBI	CDS	85334	87187	.	-	.	locus_tag=BJP41_00420;Name=Protein-export membrane protein SecD (TC 3.A.5.1.1);note="KEGG_prediction;KO:K03072;Description:secD;_preprotein_translocase_subunit_SecD"
CP017606	RASTtk_NCBI	gene	87333	87674	.	-	.	locus_tag=BJP41_00425
CP017606	RASTtk_NCBI	CDS	87333	87674	.	-	.	locus_tag=BJP41_00425;Name=Preprotein translocase subunit YajC (TC 3.A.5.1.1);note="KEGG_prediction;KO:K03210;Description:yajC;_preprotein_translocase_subunit_YajC"
CP017606	RASTtk_NCBI	gene	87831	88943	.	-	.	locus_tag=BJP41_00430
CP017606	RASTtk_NCBI	CDS	87831	88943	.	-	.	locus_tag=BJP41_00430;Name=tRNA-guanine transglycosylase (EC 2.4.2.29);Ontology_term=KEGG_ENZYME:2.4.2.29;note="KEGG_prediction;KO:K00773;Description:tgt;_queuine_tRNA-ribosyltransferase_[EC:2.4.2.29]"
CP017606	RASTtk_NCBI	gene	88982	90055	.	-	.	locus_tag=BJP41_00435
CP017606	RASTtk_NCBI	CDS	88982	90055	.	-	.	locus_tag=BJP41_00435;Name=S-adenosylmethionine:tRNA ribosyltransferase-isomerase (EC 5.-.-.-);Ontology_term=KEGG_ENZYME:5.-.-.-;note="KEGG_prediction;KO:K07568;Description:queA;_S-adenosylmethionine:tRNA_ribosyltransferase-isomerase_[EC:2.4.99.17]"
CP017606	RASTtk_NCBI	gene	90412	91035	.	+	.	locus_tag=BJP41_00440
CP017606	RASTtk_NCBI	CDS	90412	91035	.	+	.	locus_tag=BJP41_00440;Name=Alkyl hydroperoxide reductase subunit C-like protein;note="KEGG_prediction;KO:K03386;Description:PRDX2_4;_peroxiredoxin_(alkyl_hydroperoxide_reductase_subunit_C)_[EC:1.11.1.15]"
CP017606	RASTtk_NCBI	gene	91135	91917	.	+	.	locus_tag=BJP41_00445
CP017606	RASTtk_NCBI	CDS	91135	91917	.	+	.	locus_tag=BJP41_00445;Name=Lipoprotein;note="KEGG_prediction;KO:K04754;Description:mlaA;_phospholipid-binding_lipoprotein_MlaA"
CP017606	RASTtk_NCBI	gene	92068	94518	.	+	.	locus_tag=BJP41_00450
CP017606	RASTtk_NCBI	CDS	92068	94518	.	+	.	locus_tag=BJP41_00450;Name=Glycerol-3-phosphate acyltransferase (EC 2.3.1.15);Ontology_term=KEGG_ENZYME:2.3.1.15;note="KEGG_prediction;KO:K00631;Description:plsB;_glycerol-3-phosphate_O-acyltransferase_[EC:2.3.1.15]"
CP017606	RASTtk_NCBI	gene	94521	95789	.	-	.	locus_tag=BJP41_00455
CP017606	RASTtk_NCBI	CDS	94521	95789	.	-	.	locus_tag=BJP41_00455;Name=ATP-dependent RNA helicase RhlB;note="KEGG_prediction;KO:K03732;Description:rhlB;_ATP-dependent_RNA_helicase_RhlB_[EC:3.6.4.13]"
CP017606	RASTtk_NCBI	gene	95902	96228	.	+	.	locus_tag=BJP41_00460
CP017606	RASTtk_NCBI	CDS	95902	96228	.	+	.	locus_tag=BJP41_00460;Name=Thioredoxin;note="KEGG_prediction;KO:K03671;Description:trxA;_thioredoxin_1"
CP017606	RASTtk_NCBI	gene	96225	96338	.	+	.	locus_tag=BJP41_00465
CP017606	RASTtk_NCBI	CDS	96225	96338	.	+	.	locus_tag=BJP41_00465;Name=hypothetical protein
CP017606	RASTtk_NCBI	gene	96349	97566	.	-	.	locus_tag=BJP41_00470
CP017606	RASTtk_NCBI	CDS	96349	97566	.	-	.	locus_tag=BJP41_00470;Name=3-oxoacyl-[acyl-carrier-protein] synthase, KASI (EC 2.3.1.41);Ontology_term=KEGG_ENZYME:2.3.1.41;note="KEGG_prediction;KO:K00647;Description:fabB;_3-oxoacyl-[acyl-carrier-protein]_synthase_I_[EC:2.3.1.41]"
CP017606	RASTtk_NCBI	gene	97712	97984	.	-	.	locus_tag=BJP41_00475
CP017606	RASTtk_NCBI	CDS	97712	97984	.	-	.	locus_tag=BJP41_00475;Name=Glutaredoxin 1;note="KEGG_prediction;KO:K03674;Description:grxA;_glutaredoxin_1"
CP017606	RASTtk_NCBI	gene	98043	99185	.	-	.	locus_tag=BJP41_00480
CP017606	RASTtk_NCBI	CDS	98043	99185	.	-	.	locus_tag=BJP41_00480;Name=N-succinyl-L,L-diaminopimelate desuccinylase (EC 3.5.1.18);Ontology_term=KEGG_ENZYME:3.5.1.18;note="KEGG_prediction;KO:K01439;Description:dapE;_succinyl-diaminopimelate_desuccinylase_[EC:3.5.1.18]"
CP017606	RASTtk_NCBI	gene	99182	99538	.	-	.	locus_tag=BJP41_00485
CP017606	RASTtk_NCBI	CDS	99182	99538	.	-	.	locus_tag=BJP41_00485;Name=FIG138056: a glutathione-dependent thiol reductase
CP017606	RASTtk_NCBI	gene	99580	100062	.	+	.	locus_tag=BJP41_00490
CP017606	RASTtk_NCBI	CDS	99580	100062	.	+	.	locus_tag=BJP41_00490;Name=Periplasmic chorismate mutase I precursor (EC 5.4.99.5);Ontology_term=KEGG_ENZYME:5.4.99.5;note="KEGG_prediction;KO:K04093;Description:pheA1;_chorismate_mutase_[EC:5.4.99.5]"
CP017606	RASTtk_NCBI	gene	100101	100718	.	-	.	locus_tag=BJP41_00495
CP017606	RASTtk_NCBI	CDS	100101	100718	.	-	.	locus_tag=BJP41_00495;Name=GTP-binding protein EngB;note="KEGG_prediction;KO:K03978;Description:engB;_GTP-binding_protein"
CP017606	Infernal	gene	100758	100802	.	-	.	locus_tag=BJP41_00496
CP017606	Infernal	ncRNA	100758	100802	.	-	.	locus_tag=BJP41_00496;Name=psRNA6;Note=accession_Rfam:RF02350_score:17.4_evalue:0,0087
CP017606	RASTtk_NCBI	gene	101025	101210	.	-	.	locus_tag=BJP41_00500
CP017606	RASTtk_NCBI	CDS	101025	101210	.	-	.	locus_tag=BJP41_00500;Name=hypothetical protein
CP017606	RASTtk_NCBI	gene	101164	101289	.	+	.	locus_tag=BJP41_00505
CP017606	RASTtk_NCBI	CDS	101164	101289	.	+	.	locus_tag=BJP41_00505;Name=hypothetical protein
CP017606	RASTtk_NCBI	gene	101463	102653	.	-	.	locus_tag=BJP41_00510
CP017606	RASTtk_NCBI	CDS	101463	102653	.	-	.	locus_tag=BJP41_00510;Name=Aspartate aminotransferase (EC 2.6.1.1);Ontology_term=KEGG_ENZYME:2.6.1.1;note="KEGG_prediction;KO:K00813;Description:aspC;_aspartate_aminotransferase_[EC:2.6.1.1]"
CP017606	RASTtk_NCBI	gene	103006	103362	.	+	.	locus_tag=BJP41_00515
CP017606	RASTtk_NCBI	CDS	103006	103362	.	+	.	locus_tag=BJP41_00515;Name=YcfF/hinT protein: a purine nucleoside phosphoramidase;note="KEGG_prediction;KO:K02503;Description:HINT1;_histidine_triad_(HIT)_family_protein"
CP017606	RASTtk_NCBI	gene	103365	103961	.	+	.	locus_tag=BJP41_00520
CP017606	RASTtk_NCBI	CDS	103365	103961	.	+	.	locus_tag=BJP41_00520;Name=Lipoprotein YcfM, part of a salvage pathway of unknown substrate;note="KEGG_prediction;KO:K07337;Description:penicillin-binding_protein_activator"
CP017606	RASTtk_NCBI	gene	103994	107710	.	-	.	locus_tag=BJP41_00525
CP017606	RASTtk_NCBI	CDS	103994	107710	.	-	.	locus_tag=BJP41_00525;Name=ATP-dependent RNA helicase HrpA (EC 3.6.4.13);Ontology_term=KEGG_ENZYME:3.6.4.13;note="KEGG_prediction;KO:K03578;Description:hrpA;_ATP-dependent_helicase_HrpA_[EC:3.6.4.13]"
CP017606	RASTtk_NCBI	gene	107707	108192	.	-	.	locus_tag=BJP41_00530
CP017606	RASTtk_NCBI	CDS	107707	108192	.	-	.	locus_tag=BJP41_00530;Name=Thiol peroxidase, Bcp-type (EC 1.11.1.15);Ontology_term=KEGG_ENZYME:1.11.1.15;note="KEGG_prediction;KO:K03564;Description:BCP;_peroxiredoxin_Q/BCP_[EC:1.11.1.15]"
CP017606	RASTtk_NCBI	gene	108241	108897	.	-	.	locus_tag=BJP41_00535
CP017606	RASTtk_NCBI	CDS	108241	108897	.	-	.	locus_tag=BJP41_00535;Name=3,4-dihydroxy-2-butanone 4-phosphate synthase (EC 4.1.99.12);Ontology_term=KEGG_ENZYME:4.1.99.12;note="KEGG_prediction;KO:K02858;Description:ribB;_3,4-dihydroxy_2-butanone_4-phosphate_synthase_[EC:4.1.99.12]"
CP017606	RASTtk_NCBI	gene	109098	111275	.	-	.	locus_tag=BJP41_00540
CP017606	RASTtk_NCBI	CDS	109098	111275	.	-	.	locus_tag=BJP41_00540;Name=hypothetical protein
CP017606	RASTtk_NCBI	gene	111734	111937	.	+	.	locus_tag=BJP41_00545
CP017606	RASTtk_NCBI	CDS	111734	111937	.	+	.	locus_tag=BJP41_00545;Name=Putative cytoplasmic protein ,probably associated with Glutathione-regulated potassium-efflux;note="KEGG_prediction;KO:K07070;Description:uncharacterized_protein"
CP017606	RASTtk_NCBI	gene	112242	113399	.	+	.	locus_tag=BJP41_00550
CP017606	RASTtk_NCBI	CDS	112242	113399	.	+	.	locus_tag=BJP41_00550;Name=Carbamoyl-phosphate synthase small chain (EC 6.3.5.5);Ontology_term=KEGG_ENZYME:6.3.5.5;note="KEGG_prediction;KO:K01956;Description:carA;_carbamoyl-phosphate_synthase_small_subunit_[EC:6.3.5.5]"
CP017606	RASTtk_NCBI	gene	113415	116639	.	+	.	locus_tag=BJP41_00555
CP017606	RASTtk_NCBI	CDS	113415	116639	.	+	.	locus_tag=BJP41_00555;Name=Carbamoyl-phosphate synthase large chain (EC 6.3.5.5);Ontology_term=KEGG_ENZYME:6.3.5.5;note="KEGG_prediction;KO:K01955;Description:carB;_carbamoyl-phosphate_synthase_large_subunit_[EC:6.3.5.5]"
CP017606	RASTtk_NCBI	gene	117129	117383	.	+	.	locus_tag=BJP41_00560
CP017606	RASTtk_NCBI	CDS	117129	117383	.	+	.	locus_tag=BJP41_00560;Name=YoeB toxin protein;note="KEGG_prediction;KO:K19158;Description:yoeB;_toxin_YoeB_[EC:3.1.-.-]"
CP017606	RASTtk_NCBI	gene	117391	117513	.	-	.	locus_tag=BJP41_00565
CP017606	RASTtk_NCBI	CDS	117391	117513	.	-	.	locus_tag=BJP41_00565;Name=hypothetical protein
CP017606	RASTtk_NCBI	CDS	117649	118182	.	+	.	locus_tag=BJP41_00570;Name=hypothetical protein;note="pseudogenisation because of TE insertion"
CP017606	RASTtk_NCBI	gene	117649	118182	.	+	.	locus_tag=BJP41_00570;pseudo=
CP017606	RASTtk_NCBI	gene	118140	118544	.	-	.	locus_tag=BJP41_00575
CP017606	RASTtk_NCBI	CDS	118140	118544	.	-	.	locus_tag=BJP41_00575;Name=IS630;note="60.83% ISOt3_aa2";note="Issaga prediction"
CP017606	RASTtk_NCBI	gene	118585	118962	.	-	.	locus_tag=BJP41_00580
CP017606	RASTtk_NCBI	CDS	118585	118962	.	-	.	locus_tag=BJP41_00580;Name=IS630;note="59.40% ISMae21_aa1";note="Issaga prediction"
CP017606	RASTtk_NCBI	CDS	119042	119278	.	+	.	locus_tag=BJP41_00585;Name=hypothetical protein;note="pseudogenisation because of TE insertion"
CP017606	RASTtk_NCBI	gene	119042	119278	.	+	.	locus_tag=BJP41_00585;pseudo=
CP017606	RASTtk_NCBI	gene	119485	119610	.	-	.	locus_tag=BJP41_00590
CP017606	RASTtk_NCBI	CDS	119485	119610	.	-	.	locus_tag=BJP41_00590;Name=hypothetical protein
CP017606	RASTtk_NCBI	gene	119674	120006	.	-	.	locus_tag=BJP41_00595
CP017606	RASTtk_NCBI	CDS	119674	120006	.	-	.	locus_tag=BJP41_00595;Name=Translation initiation factor SUI1-related protein;note="KEGG_prediction;KO:K03113;Description:EIF1;_translation_initiation_factor_1"
CP017606	RASTtk_NCBI	gene	120010	120744	.	-	.	locus_tag=BJP41_00600
CP017606	RASTtk_NCBI	CDS	120010	120744	.	-	.	locus_tag=BJP41_00600;Name=Orotidine 5'-phosphate decarboxylase (EC 4.1.1.23);Ontology_term=KEGG_ENZYME:4.1.1.23;note="KEGG_prediction;KO:K01591;Description:pyrF;_orotidine-5'-phosphate_decarboxylase_[EC:4.1.1.23]"
CP017606	RASTtk_NCBI	gene	120822	122000	.	-	.	locus_tag=BJP41_00605
CP017606	RASTtk_NCBI	CDS	120822	122000	.	-	.	locus_tag=BJP41_00605;Name=Heat shock (predicted periplasmic) protein YciM, precursor;note="KEGG_prediction;KO:K19804;Description:lapB;_lipopolysaccharide_assembly_protein_B"
CP017606	RASTtk_NCBI	gene	122001	122318	.	-	.	locus_tag=BJP41_00610
CP017606	RASTtk_NCBI	CDS	122001	122318	.	-	.	locus_tag=BJP41_00610;Name=Inner membrane protein yciS;note="KEGG_prediction;KO:K08992;Description:lapA;_lipopolysaccharide_assembly_protein_A"
CP017606	RASTtk_NCBI	gene	122354	123106	.	-	.	locus_tag=BJP41_00615
CP017606	RASTtk_NCBI	CDS	122354	123106	.	-	.	locus_tag=BJP41_00615;Name=Phosphatidylglycerophosphatase B (EC 3.1.3.27);Ontology_term=KEGG_ENZYME:3.1.3.27;note="KEGG_prediction;KO:K01096;Description:pgpB;_phosphatidylglycerophosphatase_B_[EC:3.1.3.27_3.1.3.81_3.1.3.4_3.6.1.27]"
CP017606	RASTtk_NCBI	gene	123260	123850	.	+	.	locus_tag=BJP41_00620
CP017606	RASTtk_NCBI	CDS	123260	123850	.	+	.	locus_tag=BJP41_00620;Name=GTP cyclohydrolase II (EC 3.5.4.25);Ontology_term=KEGG_ENZYME:3.5.4.25;note="KEGG_prediction;KO:K01497;Description:ribA;_GTP_cyclohydrolase_II_[EC:3.5.4.25]"
CP017606	RASTtk_NCBI	gene	123942	124964	.	+	.	locus_tag=BJP41_00625
CP017606	RASTtk_NCBI	CDS	123942	124964	.	+	.	locus_tag=BJP41_00625;Name=Integral membrane protein TerC;note="KEGG_prediction;KO:K05794;Description:terC;_tellurite_resistance_protein_TerC"
CP017606	RASTtk_NCBI	gene	125261	125401	.	+	.	locus_tag=BJP41_00630
CP017606	RASTtk_NCBI	CDS	125261	125401	.	+	.	locus_tag=BJP41_00630;Name=hypothetical protein
CP017606	RASTtk_NCBI	gene	125435	125803	.	+	.	locus_tag=BJP41_00635
CP017606	RASTtk_NCBI	CDS	125435	125803	.	+	.	locus_tag=BJP41_00635;Name=hypothetical protein
CP017606	RASTtk_NCBI	gene	126112	126621	.	-	.	locus_tag=BJP41_00640
CP017606	RASTtk_NCBI	CDS	126112	126621	.	-	.	locus_tag=BJP41_00640;Name=Thiol peroxidase, Tpx-type (EC 1.11.1.15);Ontology_term=KEGG_ENZYME:1.11.1.15;note="KEGG_prediction;KO:K11065;Description:tpx;_thiol_peroxidase,_atypical_2-Cys_peroxiredoxin_[EC:1.11.1.15]"
CP017606	RASTtk_NCBI	gene	126881	130348	.	-	.	locus_tag=BJP41_00645
CP017606	RASTtk_NCBI	CDS	126881	130348	.	-	.	locus_tag=BJP41_00645;Name=Transcription-repair coupling factor;note="KEGG_prediction;KO:K03723;Description:mfd;_transcription-repair_coupling_factor_(superfamily_II_helicase)_[EC:3.6.4.-]"
CP017606	RASTtk_NCBI	gene	130498	131700	.	+	.	locus_tag=BJP41_00650
CP017606	RASTtk_NCBI	CDS	130498	131700	.	+	.	locus_tag=BJP41_00650;Name=Lipoprotein releasing system transmembrane protein LolC;note="KEGG_prediction;KO:K09808;Description:lolC_E;_lipoprotein-releasing_system_permease_protein"
CP017606	RASTtk_NCBI	gene	131693	132403	.	+	.	locus_tag=BJP41_00655
CP017606	RASTtk_NCBI	CDS	131693	132403	.	+	.	locus_tag=BJP41_00655;Name=Lipoprotein releasing system ATP-binding protein LolD;note="KEGG_prediction;KO:K09810;Description:lolD;_lipoprotein-releasing_system_ATP-binding_protein_[EC:3.6.3.-]"
CP017606	RASTtk_NCBI	gene	132406	133659	.	+	.	locus_tag=BJP41_00660
CP017606	RASTtk_NCBI	CDS	132406	133659	.	+	.	locus_tag=BJP41_00660;Name=Lipoprotein releasing system transmembrane protein LolE;note="KEGG_prediction;KO:K09808;Description:lolC_E;_lipoprotein-releasing_system_permease_protein"
CP017606	RASTtk_NCBI	gene	133823	134869	.	-	.	locus_tag=BJP41_00665
CP017606	RASTtk_NCBI	CDS	133823	134869	.	-	.	locus_tag=BJP41_00665;Name=Type III secretion inner membrane protein (YscQ,homologous to flagellar export components);note="TXSScan_prediction;Gene:T3SS_sctQ;Ref:T3SS";note="KEGG_prediction;KO:K03225;Description:yscQ;_type_III_secretion_protein_Q"
CP017606	RASTtk_NCBI	gene	134847	135245	.	-	.	locus_tag=BJP41_00670
CP017606	RASTtk_NCBI	CDS	134847	135245	.	-	.	locus_tag=BJP41_00670;Name=hypothetical protein
CP017606	RASTtk_NCBI	gene	135226	135609	.	-	.	locus_tag=BJP41_00675
CP017606	RASTtk_NCBI	CDS	135226	135609	.	-	.	locus_tag=BJP41_00675;Name=Type III secretion spans bacterial envelope protein (YscO)
CP017606	RASTtk_NCBI	gene	135606	136946	.	-	.	locus_tag=BJP41_00680
CP017606	RASTtk_NCBI	CDS	135606	136946	.	-	.	locus_tag=BJP41_00680;Name=Flagellum-specific ATP synthase FliI;note="TXSScan_prediction;Gene:T3SS_sctN;Ref:T3SS";note="KEGG_prediction;KO:K03224;Description:yscN;_ATP_synthase_in_type_III_secretion_protein_N_[EC:3.6.3.14]"
CP017606	RASTtk_NCBI	CDS	136933	137055	.	-	.	locus_tag=BJP41_00685;Name=Flagellar biosynthesis protein FlhA;note="pseudogenisation because of deletion";note="TXSScan_prediction;Gene:T3SS_sctV;Ref:T3SS"
CP017606	RASTtk_NCBI	gene	136933	137055	.	-	.	locus_tag=BJP41_00685;pseudo=
CP017606	RASTtk_NCBI	gene	137081	137197	.	+	.	locus_tag=BJP41_00690
CP017606	RASTtk_NCBI	CDS	137081	137197	.	+	.	locus_tag=BJP41_00690;Name=hypothetical protein
CP017606	RASTtk_NCBI	gene	137190	137444	.	-	.	locus_tag=BJP41_00695
CP017606	RASTtk_NCBI	CDS	137190	137444	.	-	.	locus_tag=BJP41_00695;Name=hypothetical protein;note="KEGG_prediction;KO:K18984;Description:ssaE;_secretion_system_chaperone_SsaE"
CP017606	RASTtk_NCBI	gene	137475	138713	.	-	.	locus_tag=BJP41_00700
CP017606	RASTtk_NCBI	CDS	137475	138713	.	-	.	locus_tag=BJP41_00700;Name=Secretion system apparatus SsaD;note="KEGG_prediction;KO:K03220;Description:yscD;_type_III_secretion_protein_D"
CP017606	RASTtk_NCBI	gene	138717	140291	.	-	.	locus_tag=BJP41_00705
CP017606	RASTtk_NCBI	CDS	138717	140291	.	-	.	locus_tag=BJP41_00705;Name=Type III secretion outermembrane pore forming protein (YscC,MxiD,HrcC, InvG);note="TXSScan_prediction;Gene:T3SS_sctC;Ref:T3SS";note="KEGG_prediction;KO:K03219;Description:yscC;_type_III_secretion_protein_C"
CP017606	RASTtk_NCBI	gene	140347	140721	.	-	.	locus_tag=BJP41_00710
CP017606	RASTtk_NCBI	CDS	140347	140721	.	-	.	locus_tag=BJP41_00710;Name=hypothetical protein
CP017606	RASTtk_NCBI	gene	140907	143639	.	+	.	locus_tag=BJP41_00715
CP017606	RASTtk_NCBI	CDS	140907	143639	.	+	.	locus_tag=BJP41_00715;Name=Secretion system regulator: Sensor component (EC 2.7.3.-) (EC 2.7.1.40);Ontology_term=KEGG_ENZYME:2.7.3.-,KEGG_ENZYME:2.7.1.40;note="KEGG_prediction;KO:K14978;Description:ssrA;_two-component_system,_LuxR_family,_secretion_system_sensor_histidine_kinase_SsrA"
CP017606	Infernal	gene	140908	141127	.	-	.	locus_tag=BJP41_00716
CP017606	Infernal	ncRNA	140908	141127	.	-	.	locus_tag=BJP41_00716;Name=BsrG;Note=accession_Rfam:RF01412_score:20.9_evalue:0,0074
CP017606	RASTtk_NCBI	gene	143707	144339	.	+	.	locus_tag=BJP41_00720
CP017606	RASTtk_NCBI	CDS	143707	144339	.	+	.	locus_tag=BJP41_00720;Name=Secretion system regulator of DegU/UvrY/BvgA type;note="KEGG_prediction;KO:K14979;Description:ssrB;_two-component_system,_LuxR_family,_secretion_system_response_regulator_SsrB"
CP017606	RASTtk_NCBI	gene	144497	145306	.	+	.	locus_tag=BJP41_00725
CP017606	RASTtk_NCBI	CDS	144497	145306	.	+	.	locus_tag=BJP41_00725;Name=Methionine aminopeptidase (EC 3.4.11.18);Ontology_term=KEGG_ENZYME:3.4.11.18;note="KEGG_prediction;KO:K01265;Description:map;_methionyl_aminopeptidase_[EC:3.4.11.18]"
CP017606	RASTtk_NCBI	gene	145352	146203	.	+	.	locus_tag=BJP41_00730
CP017606	RASTtk_NCBI	CDS	145352	146203	.	+	.	locus_tag=BJP41_00730;Name=2,3,4,5-tetrahydropyridine-2,6-dicarboxylate N-succinyltransferase (EC 2.3.1.117);Ontology_term=KEGG_ENZYME:2.3.1.117;note="KEGG_prediction;KO:K00674;Description:dapD;_2,3,4,5-tetrahydropyridine-2-carboxylate_N-succinyltransferase_[EC:2.3.1.117]"
CP017606	RASTtk_NCBI	gene	146200	147582	.	+	.	locus_tag=BJP41_00735
CP017606	RASTtk_NCBI	CDS	146200	147582	.	+	.	locus_tag=BJP41_00735;Name=Decarboxylase family protein;note="KEGG_prediction;KO:K06966;Description:uncharacterized_protein"
CP017606	RASTtk_NCBI	gene	147665	147781	.	-	.	locus_tag=BJP41_00740
CP017606	RASTtk_NCBI	CDS	147665	147781	.	-	.	locus_tag=BJP41_00740;Name=hypothetical protein
CP017606	RASTtk_NCBI	gene	147909	148313	.	-	.	locus_tag=BJP41_00745
CP017606	RASTtk_NCBI	CDS	147909	148313	.	-	.	locus_tag=BJP41_00745;Name=hypothetical protein
CP017606	RASTtk_NCBI	gene	148486	150222	.	+	.	locus_tag=BJP41_00750
CP017606	RASTtk_NCBI	CDS	148486	150222	.	+	.	locus_tag=BJP41_00750;Name=Single-stranded-DNA-specific exonuclease RecJ (EC 3.1.-.-);Ontology_term=KEGG_ENZYME:3.1.-.-;note="KEGG_prediction;KO:K07462;Description:recJ;_single-stranded-DNA-specific_exonuclease_[EC:3.1.-.-]"
CP017606	RASTtk_NCBI	gene	150295	150759	.	-	.	locus_tag=BJP41_00755
CP017606	RASTtk_NCBI	CDS	150295	150759	.	-	.	locus_tag=BJP41_00755;Name=FIG00510464: hypothetical protein
CP017606	RASTtk_NCBI	gene	150846	151739	.	-	.	locus_tag=BJP41_00760
CP017606	RASTtk_NCBI	CDS	150846	151739	.	-	.	locus_tag=BJP41_00760;Name=PTS system, mannose-specific IID component;note="KEGG_prediction;KO:K02796;Description:PTS-Man-EIID;_PTS_system,_mannose-specific_IID_component"
CP017606	RASTtk_NCBI	gene	151754	152557	.	-	.	locus_tag=BJP41_00765
CP017606	RASTtk_NCBI	CDS	151754	152557	.	-	.	locus_tag=BJP41_00765;Name=PTS system, mannose-specific IIC component;note="KEGG_prediction;KO:K02795;Description:PTS-Man-EIIC;_PTS_system,_mannose-specific_IIC_component"
CP017606	RASTtk_NCBI	gene	152603	153619	.	-	.	locus_tag=BJP41_00770
CP017606	RASTtk_NCBI	CDS	152603	153619	.	-	.	locus_tag=BJP41_00770;Name=PTS system, mannose-specific IIA component / PTS system, mannose-specific IIB component (EC 2.7.1.69);Ontology_term=KEGG_ENZYME:2.7.1.69;note="KEGG_prediction;KO:K02793;Description:PTS-Man-EIIA;_PTS_system,_mannose-specific_IIA_component_[EC:2.7.1.191]"
CP017606	RASTtk_NCBI	gene	153979	155220	.	-	.	locus_tag=BJP41_00775
CP017606	RASTtk_NCBI	CDS	153979	155220	.	-	.	locus_tag=BJP41_00775;Name=Serine hydroxymethyltransferase (EC 2.1.2.1);Ontology_term=KEGG_ENZYME:2.1.2.1;note="KEGG_prediction;KO:K00600;Description:glyA;_glycine_hydroxymethyltransferase_[EC:2.1.2.1]"
CP017606	RASTtk_NCBI	gene	155440	155595	.	+	.	locus_tag=BJP41_00780
CP017606	RASTtk_NCBI	CDS	155440	155595	.	+	.	locus_tag=BJP41_00780;Name=hypothetical protein
CP017606	RASTtk_NCBI	gene	155606	155731	.	+	.	locus_tag=BJP41_00785
CP017606	RASTtk_NCBI	CDS	155606	155731	.	+	.	locus_tag=BJP41_00785;Name=hypothetical protein
CP017606	RASTtk_NCBI	gene	155853	156572	.	+	.	locus_tag=BJP41_00790
CP017606	RASTtk_NCBI	CDS	155853	156572	.	+	.	locus_tag=BJP41_00790;Name=MotA/TolQ/ExbB proton channel family protein;note="KEGG_prediction;KO:K03562;Description:tolQ;_biopolymer_transport_protein_TolQ"
CP017606	RASTtk_NCBI	gene	156607	157029	.	+	.	locus_tag=BJP41_00795
CP017606	RASTtk_NCBI	CDS	156607	157029	.	+	.	locus_tag=BJP41_00795;Name=Tol biopolymer transport system, TolR protein;note="KEGG_prediction;KO:K03560;Description:tolR;_biopolymer_transport_protein_TolR"
CP017606	RASTtk_NCBI	gene	157073	158020	.	+	.	locus_tag=BJP41_00800
CP017606	RASTtk_NCBI	CDS	157073	158020	.	+	.	locus_tag=BJP41_00800;Name=TolA protein;note="KEGG_prediction;KO:K03646;Description:tolA;_colicin_import_membrane_protein"
CP017606	RASTtk_NCBI	gene	158092	159381	.	+	.	locus_tag=BJP41_00805
CP017606	RASTtk_NCBI	CDS	158092	159381	.	+	.	locus_tag=BJP41_00805;Name=tolB protein precursor, periplasmic protein involved in the tonb-independent uptake of group A colicins;note="KEGG_prediction;KO:K03641;Description:tolB;_TolB_protein"
CP017606	RASTtk_NCBI	gene	159418	159942	.	+	.	locus_tag=BJP41_00810
CP017606	RASTtk_NCBI	CDS	159418	159942	.	+	.	locus_tag=BJP41_00810;Name=18K peptidoglycan-associated outer membrane lipoprotein Peptidoglycan-associated lipoprotein precursor Outer membrane protein P6 OmpA/MotB precursor;note="KEGG_prediction;KO:K03640;Description:pal;_peptidoglycan-associated_lipoprotein"
CP017606	RASTtk_NCBI	gene	159960	160757	.	+	.	locus_tag=BJP41_00815
CP017606	RASTtk_NCBI	CDS	159960	160757	.	+	.	locus_tag=BJP41_00815;Name=TPR repeat containing exported protein Putative periplasmic protein contains a protein prenylyltransferase domain
CP017606	RASTtk_NCBI	gene	161261	162400	.	+	.	locus_tag=BJP41_00820
CP017606	RASTtk_NCBI	CDS	161261	162400	.	+	.	locus_tag=BJP41_00820;Name=FIG002776: hypothetical protein;note="KEGG_prediction;KO:K18850;Description:ycfD;_50S_ribosomal_protein_L16_3-hydroxylase_[EC:1.14.11.47]"
CP017606	RASTtk_NCBI	gene	162486	163796	.	+	.	locus_tag=BJP41_00825
CP017606	RASTtk_NCBI	CDS	162486	163796	.	+	.	locus_tag=BJP41_00825;Name=Cytosine/purine/uracil/thiamine/allantoin permease family protein;note="KEGG_prediction;KO:K10974;Description:codB;_cytosine_permease"
CP017606	RASTtk_NCBI	gene	163793	164890	.	+	.	locus_tag=BJP41_00830
CP017606	RASTtk_NCBI	CDS	163793	164890	.	+	.	locus_tag=BJP41_00830;Name=N-methylhydantoinase (ATP-hydrolyzing) (EC 3.5.2.14);Ontology_term=KEGG_ENZYME:3.5.2.14;note="KEGG_prediction;KO:K09703;Description:uncharacterized_protein"
CP017606	RASTtk_NCBI	gene	164890	166467	.	+	.	locus_tag=BJP41_00835
CP017606	RASTtk_NCBI	CDS	164890	166467	.	+	.	locus_tag=BJP41_00835;Name=N-methylhydantoinase (ATP-hydrolyzing) (EC 3.5.2.14);Ontology_term=KEGG_ENZYME:3.5.2.14
CP017606	RASTtk_NCBI	gene	166516	167256	.	-	.	locus_tag=BJP41_00840
CP017606	RASTtk_NCBI	CDS	166516	167256	.	-	.	locus_tag=BJP41_00840;Name=probable transcription regulator PA1347
CP017606	RASTtk_NCBI	gene	167966	168259	.	+	.	locus_tag=BJP41_00850
CP017606	RASTtk_NCBI	CDS	167966	168259	.	+	.	locus_tag=BJP41_00850;Name=hypothetical protein
CP017606	RASTtk_NCBI	gene	168515	169891	.	-	.	locus_tag=BJP41_00855
CP017606	RASTtk_NCBI	CDS	168515	169891	.	-	.	locus_tag=BJP41_00855;Name=Phosphomannomutase (EC 5.4.2.8);Ontology_term=KEGG_ENZYME:5.4.2.8;note="KEGG_prediction;KO:K01840;Description:manB;_phosphomannomutase_[EC:5.4.2.8]"
CP017606	RASTtk_NCBI	gene	170083	170304	.	+	.	locus_tag=BJP41_00860
CP017606	RASTtk_NCBI	CDS	170083	170304	.	+	.	locus_tag=BJP41_00860;Name=hypothetical protein
CP017606	RASTtk_NCBI	gene	170354	170785	.	-	.	locus_tag=BJP41_00865
CP017606	RASTtk_NCBI	CDS	170354	170785	.	-	.	locus_tag=BJP41_00865;Name=Beta-glucosidase/6-phospho-beta-glucosidase/beta- galactosidase
CP017606	RASTtk_NCBI	gene	170864	171823	.	-	.	locus_tag=BJP41_00870
CP017606	RASTtk_NCBI	CDS	170864	171823	.	-	.	locus_tag=BJP41_00870;Name=UDP-glucose 4-epimerase (EC 5.1.3.2);Ontology_term=KEGG_ENZYME:5.1.3.2;note="KEGG_prediction;KO:K19997;Description:gnu;_GlcNAc-P-P-Und_epimerase_[EC:5.1.3.26]"
CP017606	RASTtk_NCBI	gene	172250	173677	.	-	.	locus_tag=BJP41_00875
CP017606	RASTtk_NCBI	CDS	172250	173677	.	-	.	locus_tag=BJP41_00875;Name=Phage protein
CP017606	RASTtk_NCBI	gene	173684	174610	.	-	.	locus_tag=BJP41_00880
CP017606	RASTtk_NCBI	CDS	173684	174610	.	-	.	locus_tag=BJP41_00880;Name=Polymyxin resistance protein ArnC, glycosyl transferase (EC 2.4.-.-);Ontology_term=KEGG_ENZYME:2.4.-.-;note="KEGG_prediction;KO:K20534;Description:gtrB;_polyisoprenyl-phosphate_glycosyltransferase_[EC:2.4.-.-]"
CP017606	NCBI	CDS	174649	175387	.	-	.	locus_tag=BJP41_00885;Name=glycosyl transferase;inference="EXISTENCE: similar to AA sequence:RefSeq:WP_015839591.1";note="frameshifted Derived by automated computational analysis using gene prediction method: Protein Homology.";pseudo=;codon_start=1;transl_table=11;product="glycosyl transferase";NCBI Feature Key=CDS
CP017606	NCBI	gene	174649	175387	.	-	.	locus_tag=BJP41_00885;pseudo=
CP017606	RASTtk_NCBI	CDS	175390	175551	.	-	.	locus_tag=BJP41_00890;Name=Mannose-1-phosphate guanylyltransferase (GDP) (EC 2.7.7.22);Ontology_term=KEGG_ENZYME:2.7.7.22;note="pseudogenisation"
CP017606	RASTtk_NCBI	gene	175390	175551	.	-	.	locus_tag=BJP41_00890;pseudo=
CP017606	RASTtk_NCBI	CDS	175644	175916	.	-	.	locus_tag=BJP41_00895;Name=Phosphoheptose isomerase (EC 5.3.1.-);Ontology_term=KEGG_ENZYME:5.3.1.-;note="pseudogenisation"
CP017606	RASTtk_NCBI	gene	175644	175916	.	-	.	locus_tag=BJP41_00895;pseudo=
CP017606	NCBI	CDS	175913	176920	.	-	.	locus_tag=BJP41_00900;Name=GHMP kinase;inference="EXISTENCE: similar to AA sequence:RefSeq:WP_012236376.1";note="frameshifted internal stop Derived by automated computational analysis using gene prediction method: Protein Homology.";pseudo=;codon_start=1;transl_table=11;product="GHMP kinase";NCBI Feature Key=CDS;note="KEGG_prediction;KO:K07031;Description:hddA;_D-glycero-alpha-D-manno-heptose-7-p…
CP017606	NCBI	gene	175913	176920	.	-	.	locus_tag=BJP41_00900;pseudo=
CP017606	RASTtk_NCBI	gene	176923	178827	.	-	.	locus_tag=BJP41_00905
CP017606	RASTtk_NCBI	CDS	176923	178827	.	-	.	locus_tag=BJP41_00905;Name=D-glycero-D-manno-heptose 1,7-bisphosphate phosphatase (EC 3.1.1.-);Ontology_term=KEGG_ENZYME:3.1.1.-
CP017606	RASTtk_NCBI	gene	178859	179659	.	-	.	locus_tag=BJP41_00910
CP017606	RASTtk_NCBI	CDS	178859	179659	.	-	.	locus_tag=BJP41_00910;Name=Glycosyltransferase (EC 2.4.1.-);Ontology_term=KEGG_ENZYME:2.4.1.-
CP017606	Infernal	gene	179460	179556	.	+	.	locus_tag=BJP41_00911
CP017606	Infernal	ncRNA	179460	179556	.	+	.	locus_tag=BJP41_00911;Name=RMST_6;Note=accession_Rfam:RF01967_score:17.2_evalue:0,0063
CP017606	RASTtk_NCBI	gene	179690	180676	.	-	.	locus_tag=BJP41_00915
CP017606	RASTtk_NCBI	CDS	179690	180676	.	-	.	locus_tag=BJP41_00915;Name=UDP-glucose 4-epimerase (EC 5.1.3.2);Ontology_term=KEGG_ENZYME:5.1.3.2;note="KEGG_prediction;KO:K01784;Description:galE;_UDP-glucose_4-epimerase_[EC:5.1.3.2]"
CP017606	RASTtk_NCBI	gene	180848	181894	.	-	.	locus_tag=BJP41_00920
CP017606	RASTtk_NCBI	CDS	180848	181894	.	-	.	locus_tag=BJP41_00920;Name=UDP-glucose 4-epimerase (EC 5.1.3.2);Ontology_term=KEGG_ENZYME:5.1.3.2;note="KEGG_prediction;KO:K01784;Description:galE;_UDP-glucose_4-epimerase_[EC:5.1.3.2]"
CP017606	RASTtk_NCBI	gene	182152	182274	.	+	.	locus_tag=BJP41_00925
CP017606	RASTtk_NCBI	CDS	182152	182274	.	+	.	locus_tag=BJP41_00925;Name=hypothetical protein
CP017606	RASTtk_NCBI	gene	182388	183566	.	-	.	locus_tag=BJP41_00930
CP017606	RASTtk_NCBI	CDS	182388	183566	.	-	.	locus_tag=BJP41_00930;Name=hypothetical protein
CP017606	RASTtk_NCBI	gene	183698	184105	.	-	.	locus_tag=BJP41_00935
CP017606	RASTtk_NCBI	CDS	183698	184105	.	-	.	locus_tag=BJP41_00935;Name=hypothetical protein
CP017606	RASTtk_NCBI	gene	184574	185596	.	-	.	locus_tag=BJP41_00940
CP017606	RASTtk_NCBI	CDS	184574	185596	.	-	.	locus_tag=BJP41_00940;Name=hypothetical protein
CP017606	RASTtk_NCBI	gene	185597	186070	.	-	.	locus_tag=BJP41_00945
CP017606	RASTtk_NCBI	CDS	185597	186070	.	-	.	locus_tag=BJP41_00945;Name=Glycerol-3-phosphate cytidylyltransferase (EC 2.7.7.39);Ontology_term=KEGG_ENZYME:2.7.7.39;note="KEGG_prediction;KO:K00980;Description:tagD;_glycerol-3-phosphate_cytidylyltransferase_[EC:2.7.7.39]"
CP017606	RASTtk_NCBI	gene	186067	187140	.	-	.	locus_tag=BJP41_00950
CP017606	RASTtk_NCBI	CDS	186067	187140	.	-	.	locus_tag=BJP41_00950;Name=O-antigen polymerase
CP017606	RASTtk_NCBI	gene	187130	188230	.	-	.	locus_tag=BJP41_00955
CP017606	RASTtk_NCBI	CDS	187130	188230	.	-	.	locus_tag=BJP41_00955;Name=Glycosyltransferase (EC 2.4.1.-);Ontology_term=KEGG_ENZYME:2.4.1.-
CP017606	RASTtk_NCBI	gene	188231	189385	.	-	.	locus_tag=BJP41_00960
CP017606	RASTtk_NCBI	CDS	188231	189385	.	-	.	locus_tag=BJP41_00960;Name=CDP-glycerol: N-acetyl-beta-D-mannosaminyl-1,4-N-acetyl-D-glucosaminyldiphosphoundecaprenyl glycerophosphotransferase
CP017606	RASTtk_NCBI	gene	189441	189635	.	-	.	locus_tag=BJP41_00965
CP017606	RASTtk_NCBI	CDS	189441	189635	.	-	.	locus_tag=BJP41_00965;Name=Lipopolysaccharide cholinephosphotransferase LicD1 (EC 2.7.8.-);Ontology_term=KEGG_ENZYME:2.7.8.-
CP017606	RASTtk_NCBI	gene	189838	190347	.	-	.	locus_tag=BJP41_00970
CP017606	RASTtk_NCBI	CDS	189838	190347	.	-	.	locus_tag=BJP41_00970;Name=Ornithine cyclodeaminase (EC 4.3.1.12);Ontology_term=KEGG_ENZYME:4.3.1.12
CP017606	RASTtk_NCBI	gene	190344	190469	.	-	.	locus_tag=BJP41_00975
CP017606	RASTtk_NCBI	CDS	190344	190469	.	-	.	locus_tag=BJP41_00975;Name=hypothetical protein
CP017606	RASTtk_NCBI	gene	190588	190704	.	-	.	locus_tag=BJP41_00980
CP017606	RASTtk_NCBI	CDS	190588	190704	.	-	.	locus_tag=BJP41_00980;Name=hypothetical protein
CP017606	RASTtk_NCBI	gene	190759	191445	.	-	.	locus_tag=BJP41_00985
CP017606	RASTtk_NCBI	CDS	190759	191445	.	-	.	locus_tag=BJP41_00985;Name=hypothetical protein
CP017606	RASTtk_NCBI	gene	191464	192555	.	-	.	locus_tag=BJP41_00990
CP017606	RASTtk_NCBI	CDS	191464	192555	.	-	.	locus_tag=BJP41_00990;Name=2-aminoethylphosphonate:pyruvate aminotransferase (EC 2.6.1.37);Ontology_term=KEGG_ENZYME:2.6.1.37;note="KEGG_prediction;KO:K03430;Description:phnW;_2-aminoethylphosphonate-pyruvate_transaminase_[EC:2.6.1.37]"
CP017606	RASTtk_NCBI	gene	192555	193742	.	-	.	locus_tag=BJP41_00995
CP017606	RASTtk_NCBI	CDS	192555	193742	.	-	.	locus_tag=BJP41_00995;Name=Phosphonopyruvate decarboxylase (EC 4.1.1.82);Ontology_term=KEGG_ENZYME:4.1.1.82;note="KEGG_prediction;KO:K09459;Description:E4.1.1.82;_phosphonopyruvate_decarboxylase_[EC:4.1.1.82]"
CP017606	RASTtk_NCBI	gene	193739	195460	.	-	.	locus_tag=BJP41_01000
CP017606	RASTtk_NCBI	CDS	193739	195460	.	-	.	locus_tag=BJP41_01000;Name=Phosphoenolpyruvate phosphomutase (EC 5.4.2.9);Ontology_term=KEGG_ENZYME:5.4.2.9;note="KEGG_prediction;KO:K01841;Description:pepM;_phosphoenolpyruvate_phosphomutase_[EC:5.4.2.9]"
CP017606	RASTtk_NCBI	gene	195460	196224	.	-	.	locus_tag=BJP41_01005
CP017606	RASTtk_NCBI	CDS	195460	196224	.	-	.	locus_tag=BJP41_01005;Name=Choline permease LicB
CP017606	RASTtk_NCBI	gene	196270	197775	.	-	.	locus_tag=BJP41_01010
CP017606	RASTtk_NCBI	CDS	196270	197775	.	-	.	locus_tag=BJP41_01010;Name=Proposed peptidoglycan lipid II flippase MurJ;note="KEGG_prediction;KO:K03980;Description:murJ;_putative_peptidoglycan_lipid_II_flippase"
CP017606	Infernal	gene	197857	197891	.	-	.	locus_tag=BJP41_01011
CP017606	Infernal	ncRNA	197857	197891	.	-	.	locus_tag=BJP41_01011;Name=JUMPstart;Note=accession_Rfam:RF01707_score:26.2_evalue:0,0013
CP017606	RASTtk_NCBI	gene	197970	198929	.	-	.	locus_tag=BJP41_01015
CP017606	RASTtk_NCBI	CDS	197970	198929	.	-	.	locus_tag=BJP41_01015;Name=Ferrochelatase, protoheme ferro-lyase (EC 4.99.1.1);Ontology_term=KEGG_ENZYME:4.99.1.1;note="KEGG_prediction;KO:K01772;Description:hemH;_protoporphyrin/coproporphyrin_ferrochelatase_[EC:4.99.1.1_4.99.1.9]"
CP017606	RASTtk_NCBI	gene	199084	200049	.	-	.	locus_tag=BJP41_01020
CP017606	RASTtk_NCBI	CDS	199084	200049	.	-	.	locus_tag=BJP41_01020;Name=Acetyl-coenzyme A carboxyl transferase alpha chain (EC 6.4.1.2);Ontology_term=KEGG_ENZYME:6.4.1.2;note="KEGG_prediction;KO:K01962;Description:accA;_acetyl-CoA_carboxylase_carboxyl_transferase_subunit_alpha_[EC:6.4.1.2]"
CP017606	RASTtk_NCBI	gene	200062	203544	.	-	.	locus_tag=BJP41_01025
CP017606	RASTtk_NCBI	CDS	200062	203544	.	-	.	locus_tag=BJP41_01025;Name=DNA polymerase III alpha subunit (EC 2.7.7.7);Ontology_term=KEGG_ENZYME:2.7.7.7;note="KEGG_prediction;KO:K02337;Description:DPO3A1;_DNA_polymerase_III_subunit_alpha_[EC:2.7.7.7]"
CP017606	RASTtk_NCBI	gene	203576	204247	.	-	.	locus_tag=BJP41_01030
CP017606	RASTtk_NCBI	CDS	203576	204247	.	-	.	locus_tag=BJP41_01030;Name=Queuosine Biosynthesis QueE Radical SAM;note="KEGG_prediction;KO:K10026;Description:queE;_7-carboxy-7-deazaguanine_synthase_[EC:4.3.99.3]"
CP017606	RASTtk_NCBI	gene	204824	205237	.	+	.	locus_tag=BJP41_01035
CP017606	RASTtk_NCBI	CDS	204824	205237	.	+	.	locus_tag=BJP41_01035;Name=Curlin genes transcriptional activator;note="KEGG_prediction;KO:K11926;Description:crl;_sigma_factor-binding_protein_Crl"
CP017606	RASTtk_NCBI	gene	205378	206994	.	-	.	locus_tag=BJP41_01040
CP017606	RASTtk_NCBI	CDS	205378	206994	.	-	.	locus_tag=BJP41_01040;Name=NAD synthetase (EC 6.3.1.5) / Glutamine amidotransferase chain of NAD synthetase;Ontology_term=KEGG_ENZYME:6.3.1.5;note="KEGG_prediction;KO:K01950;Description:E6.3.5.1;_NAD+_synthase_(glutamine-hydrolysing)_[EC:6.3.5.1]"
CP017606	RASTtk_NCBI	gene	207096	208469	.	-	.	locus_tag=BJP41_01045
CP017606	RASTtk_NCBI	CDS	207096	208469	.	-	.	locus_tag=BJP41_01045;Name=tRNA(Ile)-lysidine synthetase (EC 6.3.4.19);Ontology_term=KEGG_ENZYME:6.3.4.19;note="KEGG_prediction;KO:K04075;Description:tilS;_tRNA(Ile)-lysidine_synthase_[EC:6.3.4.19]"
CP017606	RASTtk_NCBI	gene	208724	209479	.	-	.	locus_tag=BJP41_01050
CP017606	RASTtk_NCBI	CDS	208724	209479	.	-	.	locus_tag=BJP41_01050;Name=Putative outer membrane protein YdiY;note="KEGG_prediction;KO:K07283;Description:ydiY;_putative_salt-induced_outer_membrane_protein"
CP017606	RASTtk_NCBI	gene	209496	209696	.	-	.	locus_tag=BJP41_01055
CP017606	RASTtk_NCBI	CDS	209496	209696	.	-	.	locus_tag=BJP41_01055;Name=hypothetical protein
CP017606	RASTtk_NCBI	gene	209713	209895	.	-	.	locus_tag=BJP41_01056
CP017606	RASTtk_NCBI	CDS	209713	209895	.	-	.	locus_tag=BJP41_01056;Name=hypothetical protein
CP017606	RASTtk_NCBI	gene	209993	211318	.	-	.	locus_tag=BJP41_01060
CP017606	RASTtk_NCBI	CDS	209993	211318	.	-	.	locus_tag=BJP41_01060;Name=massive surface protein MspG
CP017606	RASTtk_NCBI	gene	211519	212442	.	-	.	locus_tag=BJP41_01065
CP017606	RASTtk_NCBI	CDS	211519	212442	.	-	.	locus_tag=BJP41_01065;Name=Putative stomatin/prohibitin-family membrane protease subunit YbbK
CP017606	RASTtk_NCBI	gene	212520	215438	.	-	.	locus_tag=BJP41_01070
CP017606	RASTtk_NCBI	CDS	212520	215438	.	-	.	locus_tag=BJP41_01070;Name=Valyl-tRNA synthetase (EC 6.1.1.9);Ontology_term=KEGG_ENZYME:6.1.1.9;note="KEGG_prediction;KO:K01873;Description:VARS;_valyl-tRNA_synthetase_[EC:6.1.1.9]"
CP017606	RASTtk_NCBI	gene	215446	215898	.	-	.	locus_tag=BJP41_01075
CP017606	RASTtk_NCBI	CDS	215446	215898	.	-	.	locus_tag=BJP41_01075;Name=DNA polymerase III chi subunit (EC 2.7.7.7);Ontology_term=KEGG_ENZYME:2.7.7.7;note="KEGG_prediction;KO:K02339;Description:DPO3C;_DNA_polymerase_III_subunit_chi_[EC:2.7.7.7]"
CP017606	RASTtk_NCBI	gene	215926	217431	.	-	.	locus_tag=BJP41_01080
CP017606	RASTtk_NCBI	CDS	215926	217431	.	-	.	locus_tag=BJP41_01080;Name=Cytosol aminopeptidase PepA (EC 3.4.11.1);Ontology_term=KEGG_ENZYME:3.4.11.1;note="KEGG_prediction;KO:K01255;Description:CARP;_leucyl_aminopeptidase_[EC:3.4.11.1]"
CP017606	RASTtk_NCBI	gene	217609	218703	.	+	.	locus_tag=BJP41_01085
CP017606	RASTtk_NCBI	CDS	217609	218703	.	+	.	locus_tag=BJP41_01085;Name=FIG000988: Predicted permease;note="KEGG_prediction;KO:K07091;Description:lptF;_lipopolysaccharide_export_system_permease_protein"
CP017606	RASTtk_NCBI	gene	218703	219806	.	+	.	locus_tag=BJP41_01090
CP017606	RASTtk_NCBI	CDS	218703	219806	.	+	.	locus_tag=BJP41_01090;Name=FIG000906: Predicted Permease;note="KEGG_prediction;KO:K11720;Description:lptG;_lipopolysaccharide_export_system_permease_protein"
CP017606	RASTtk_NCBI	gene	220057	221154	.	+	.	locus_tag=BJP41_01095
CP017606	RASTtk_NCBI	CDS	220057	221154	.	+	.	locus_tag=BJP41_01095;Name=Outer membrane protein A precursor;note="KEGG_prediction;KO:K03286;Description:TC.OOP;_OmpA-OmpF_porin,_OOP_family"
CP017606	RASTtk_NCBI	gene	221328	223157	.	-	.	locus_tag=BJP41_01100
CP017606	RASTtk_NCBI	CDS	221328	223157	.	-	.	locus_tag=BJP41_01100;Name=Glucosamine--fructose-6-phosphate aminotransferase [isomerizing] (EC 2.6.1.16);Ontology_term=KEGG_ENZYME:2.6.1.16;note="KEGG_prediction;KO:K00820;Description:glmS;_glucosamine--fructose-6-phosphate_aminotransferase_(isomerizing)_[EC:2.6.1.16]"
CP017606	RASTtk_NCBI	gene	223172	224539	.	-	.	locus_tag=BJP41_01105
CP017606	RASTtk_NCBI	CDS	223172	224539	.	-	.	locus_tag=BJP41_01105;Name=N-acetylglucosamine-1-phosphate uridyltransferase (EC 2.7.7.23) / Glucosamine-1-phosphate N-acetyltransferase (EC 2.3.1.157);Ontology_term=KEGG_ENZYME:2.7.7.23,KEGG_ENZYME:2.3.1.157;note="KEGG_prediction;KO:K04042;Description:glmU;_bifunctional_UDP-N-acetylglucosamine_pyrophosphorylase_/_Glucosamine-1-phosphate_N-acetyltransferase_[EC:2.7.7.23_2.3.1.157]"
CP017606	RASTtk_NCBI	gene	224740	225129	.	+	.	locus_tag=BJP41_01115
CP017606	RASTtk_NCBI	CDS	224740	225129	.	+	.	locus_tag=BJP41_01115;Name=Diacylglycerol kinase (EC 2.7.1.107);Ontology_term=KEGG_ENZYME:2.7.1.107;note="KEGG_prediction;KO:K00901;Description:dgkA;_diacylglycerol_kinase_(ATP)_[EC:2.7.1.107]"
CP017606	RASTtk_NCBI	gene	225147	226700	.	+	.	locus_tag=BJP41_01120
CP017606	RASTtk_NCBI	CDS	225147	226700	.	+	.	locus_tag=BJP41_01120;Name=Dca
CP017606	RASTtk_NCBI	gene	226803	228089	.	-	.	locus_tag=BJP41_01125
CP017606	RASTtk_NCBI	CDS	226803	228089	.	-	.	locus_tag=BJP41_01125;Name=Putative membrane protein
CP017606	RASTtk_NCBI	gene	228186	228299	.	-	.	locus_tag=BJP41_01130
CP017606	RASTtk_NCBI	CDS	228186	228299	.	-	.	locus_tag=BJP41_01130;Name=hypothetical protein
CP017606	RASTtk_NCBI	gene	228482	229468	.	+	.	locus_tag=BJP41_01135
CP017606	RASTtk_NCBI	CDS	228482	229468	.	+	.	locus_tag=BJP41_01135;Name=Tetraacyldisaccharide 4'-kinase (EC 2.7.1.130);Ontology_term=KEGG_ENZYME:2.7.1.130;note="KEGG_prediction;KO:K00912;Description:lpxK;_tetraacyldisaccharide_4'-kinase_[EC:2.7.1.130]"
CP017606	RASTtk_NCBI	gene	229638	229874	.	-	.	locus_tag=BJP41_01140
CP017606	RASTtk_NCBI	CDS	229638	229874	.	-	.	locus_tag=BJP41_01140;Name=hypothetical protein
CP017606	RASTtk_NCBI	gene	229948	230157	.	+	.	locus_tag=BJP41_01145
CP017606	RASTtk_NCBI	CDS	229948	230157	.	+	.	locus_tag=BJP41_01145;Name=Cold shock protein CspI;note="KEGG_prediction;KO:K03704;Description:cspA;_cold_shock_protein_(beta-ribbon,_CspA_family)"
CP017606	RASTtk_NCBI	gene	230431	230610	.	+	.	locus_tag=BJP41_01150
CP017606	RASTtk_NCBI	CDS	230431	230610	.	+	.	locus_tag=BJP41_01150;Name=FIG002473: Protein YcaR in KDO2-Lipid A biosynthesis cluster;note="KEGG_prediction;KO:K09791;Description:uncharacterized_protein"
CP017606	RASTtk_NCBI	gene	230610	231356	.	+	.	locus_tag=BJP41_01155
CP017606	RASTtk_NCBI	CDS	230610	231356	.	+	.	locus_tag=BJP41_01155;Name=3-deoxy-manno-octulosonate cytidylyltransferase (EC 2.7.7.38);Ontology_term=KEGG_ENZYME:2.7.7.38;note="KEGG_prediction;KO:K00979;Description:kdsB;_3-deoxy-manno-octulosonate_cytidylyltransferase_(CMP-KDO_synthetase)_[EC:2.7.7.38]"
CP017606	RASTtk_NCBI	gene	231703	233223	.	+	.	locus_tag=BJP41_01160
CP017606	RASTtk_NCBI	CDS	231703	233223	.	+	.	locus_tag=BJP41_01160;Name=MG(2+) CHELATASE FAMILY PROTEIN / ComM-related protein;note="KEGG_prediction;KO:K07391;Description:comM;_magnesium_chelatase_family_protein"
CP017606	RASTtk_NCBI	gene	233418	233543	.	+	.	locus_tag=BJP41_01165
CP017606	RASTtk_NCBI	CDS	233418	233543	.	+	.	locus_tag=BJP41_01165;Name=hypothetical protein
CP017606	NCBI	CDS	233640	234871	.	+	.	locus_tag=BJP41_01170;Name=phosphoesterase;inference="EXISTENCE: similar to AA sequence:RefSeq:WP_016857707.1";note="frameshifted Derived by automated computational analysis using gene prediction method: Protein Homology.";pseudo=;codon_start=1;transl_table=11;product=phosphoesterase;NCBI Feature Key=CDS
CP017606	NCBI	gene	233640	234871	.	+	.	locus_tag=BJP41_01170;pseudo=
CP017606	RASTtk_NCBI	gene	234937	235065	.	-	.	locus_tag=BJP41_01175
CP017606	RASTtk_NCBI	CDS	234937	235065	.	-	.	locus_tag=BJP41_01175;Name=hypothetical protein
CP017606	Infernal	gene	235282	235420	.	+	.	locus_tag=BJP41_01176
CP017606	Infernal	ncRNA	235282	235420	.	+	.	locus_tag=BJP41_01176;Name=Leu_leader;Note=accession_Rfam:RF00512_score:24.7_evalue:0,0067
CP017606	RASTtk_NCBI	gene	235504	235842	.	+	.	locus_tag=BJP41_01185
CP017606	RASTtk_NCBI	CDS	235504	235842	.	+	.	locus_tag=BJP41_01185;Name=Holin
CP017606	RASTtk_NCBI	gene	235832	236305	.	+	.	locus_tag=BJP41_01190
CP017606	RASTtk_NCBI	CDS	235832	236305	.	+	.	locus_tag=BJP41_01190;Name=Phage lysin (EC 3.2.1.17);Ontology_term=KEGG_ENZYME:3.2.1.17,KEGG_ENZYME:3.2.1.17;note="KEGG_prediction;KO:K01185;Description:E3.2.1.17;_lysozyme_[EC:3.2.1.17]"
CP017606	RASTtk_NCBI	gene	236636	237322	.	+	.	locus_tag=BJP41_01200
CP017606	RASTtk_NCBI	CDS	236636	237322	.	+	.	locus_tag=BJP41_01200;Name=FIG01045771: hypothetical protein
CP017606	RASTtk_NCBI	gene	237322	237564	.	+	.	locus_tag=BJP41_01205
CP017606	RASTtk_NCBI	CDS	237322	237564	.	+	.	locus_tag=BJP41_01205;Name=hypothetical protein
CP017606	RASTtk_NCBI	gene	237697	240615	.	+	.	locus_tag=BJP41_01210
CP017606	RASTtk_NCBI	CDS	237697	240615	.	+	.	locus_tag=BJP41_01210;Name=hypothetical protein
CP017606	RASTtk_NCBI	gene	240957	242549	.	+	.	locus_tag=BJP41_01215
CP017606	RASTtk_NCBI	CDS	240957	242549	.	+	.	locus_tag=BJP41_01215;Name=Putative ATPase component of ABC transporter with duplicated ATPase domain
CP017606	RASTtk_NCBI	gene	242615	243292	.	+	.	locus_tag=BJP41_01220
CP017606	RASTtk_NCBI	CDS	242615	243292	.	+	.	locus_tag=BJP41_01220;Name=GTP cyclohydrolase I (EC 3.5.4.16) type 1;Ontology_term=KEGG_ENZYME:3.5.4.16;note="KEGG_prediction;KO:K01495;Description:GCH1;_GTP_cyclohydrolase_I_[EC:3.5.4.16]"
CP017606	RASTtk_NCBI	gene	243299	244663	.	+	.	locus_tag=BJP41_01225
CP017606	RASTtk_NCBI	CDS	243299	244663	.	+	.	locus_tag=BJP41_01225;Name=Proline-specific permease proY;note="KEGG_prediction;KO:K11736;Description:proY;_proline-specific_permease_ProY"
CP017606	RASTtk_NCBI	gene	244730	246352	.	-	.	locus_tag=BJP41_01230
CP017606	RASTtk_NCBI	CDS	244730	246352	.	-	.	locus_tag=BJP41_01230;Name=Hemolysin-type calcium-binding region;note="KEGG_prediction;KO:K01406;Description:prtC;_serralysin_[EC:3.4.24.40]"
CP017606	RASTtk_NCBI	gene	246518	246667	.	+	.	locus_tag=BJP41_01235
CP017606	RASTtk_NCBI	CDS	246518	246667	.	+	.	locus_tag=BJP41_01235;Name=hypothetical protein
CP017606	RASTtk_NCBI	gene	246683	247120	.	+	.	locus_tag=BJP41_01240
CP017606	RASTtk_NCBI	CDS	246683	247120	.	+	.	locus_tag=BJP41_01240;Name=Putative periplasmic protein
CP017606	RASTtk_NCBI	gene	247236	248513	.	-	.	locus_tag=BJP41_01245
CP017606	RASTtk_NCBI	CDS	247236	248513	.	-	.	locus_tag=BJP41_01245;Name=Type III secretion injected virulence protein (YopH,tyrosine phosphatase of FAK and p130cas, prevents phagocytosis)
CP017606	RASTtk_NCBI	gene	248788	249369	.	+	.	locus_tag=BJP41_01250
CP017606	RASTtk_NCBI	CDS	248788	249369	.	+	.	locus_tag=BJP41_01250;Name=Molybdate metabolism regulator
CP017606	RASTtk_NCBI	gene	249458	249964	.	+	.	locus_tag=BJP41_01255
CP017606	RASTtk_NCBI	CDS	249458	249964	.	+	.	locus_tag=BJP41_01255;Name=tRNA-specific adenosine-34 deaminase (EC 3.5.4.-);Ontology_term=KEGG_ENZYME:3.5.4.-;note="KEGG_prediction;KO:K11991;Description:tadA;_tRNA(adenine34)_deaminase_[EC:3.5.4.33]"
CP017606	RASTtk_NCBI	gene	249965	250246	.	+	.	locus_tag=BJP41_01260
CP017606	RASTtk_NCBI	CDS	249965	250246	.	+	.	locus_tag=BJP41_01260;Name=hypothetical protein
CP017606	RASTtk_NCBI	gene	250206	252425	.	+	.	locus_tag=BJP41_01265
CP017606	RASTtk_NCBI	CDS	250206	252425	.	+	.	locus_tag=BJP41_01265;Name=GTP pyrophosphokinase (EC 2.7.6.5), (p)ppGpp synthetase I;Ontology_term=KEGG_ENZYME:2.7.6.5;note="KEGG_prediction;KO:K00951;Description:relA;_GTP_pyrophosphokinase_[EC:2.7.6.5]"
CP017606	RASTtk_NCBI	gene	252484	253482	.	-	.	locus_tag=BJP41_01270
CP017606	RASTtk_NCBI	CDS	252484	253482	.	-	.	locus_tag=BJP41_01270;Name=Glycosyltransferase (EC 2.4.1.-);Ontology_term=KEGG_ENZYME:2.4.1.-
CP017606	RASTtk_NCBI	gene	253491	255230	.	-	.	locus_tag=BJP41_01275
CP017606	RASTtk_NCBI	CDS	253491	255230	.	-	.	locus_tag=BJP41_01275;Name=Prolyl-tRNA synthetase (EC 6.1.1.15), bacterial type;Ontology_term=KEGG_ENZYME:6.1.1.15;note="KEGG_prediction;KO:K01881;Description:PARS;_prolyl-tRNA_synthetase_[EC:6.1.1.15]"
CP017606	RASTtk_NCBI	gene	255369	256193	.	-	.	locus_tag=BJP41_01280
CP017606	RASTtk_NCBI	CDS	255369	256193	.	-	.	locus_tag=BJP41_01280;Name=Methionine ABC transporter substrate-binding protein;note="KEGG_prediction;KO:K02073;Description:metQ;_D-methionine_transport_system_substrate-binding_protein"
CP017606	RASTtk_NCBI	gene	256263	256916	.	-	.	locus_tag=BJP41_01285
CP017606	RASTtk_NCBI	CDS	256263	256916	.	-	.	locus_tag=BJP41_01285;Name=Methionine ABC transporter permease protein;note="KEGG_prediction;KO:K02072;Description:metI;_D-methionine_transport_system_permease_protein"
CP017606	RASTtk_NCBI	gene	256909	257943	.	-	.	locus_tag=BJP41_01290
CP017606	RASTtk_NCBI	CDS	256909	257943	.	-	.	locus_tag=BJP41_01290;Name=Methionine ABC transporter ATP-binding protein;note="KEGG_prediction;KO:K02071;Description:metN;_D-methionine_transport_system_ATP-binding_protein"
CP017606	RASTtk_NCBI	gene	258222	259055	.	-	.	locus_tag=BJP41_01295
CP017606	RASTtk_NCBI	CDS	258222	259055	.	-	.	locus_tag=BJP41_01295;Name=2-Keto-3-deoxy-D-manno-octulosonate-8-phosphate synthase (EC 2.5.1.55);Ontology_term=KEGG_ENZYME:2.5.1.55;note="KEGG_prediction;KO:K01627;Description:kdsA;_2-dehydro-3-deoxyphosphooctonate_aldolase_(KDO_8-P_synthase)_[EC:2.5.1.55]"
CP017606	RASTtk_NCBI	gene	259064	259873	.	-	.	locus_tag=BJP41_01300
CP017606	RASTtk_NCBI	CDS	259064	259873	.	-	.	locus_tag=BJP41_01300;Name=FIG002708: Protein SirB1
CP017606	RASTtk_NCBI	gene	260373	260594	.	+	.	locus_tag=BJP41_01310
CP017606	RASTtk_NCBI	CDS	260373	260594	.	+	.	locus_tag=BJP41_01310;Name=LSU ribosomal protein L31p @ LSU ribosomal protein L31p, zinc-dependent;note="KEGG_prediction;KO:K02909;Description:RP-L31;_large_subunit_ribosomal_protein_L31"
CP017606	RASTtk_NCBI	gene	260879	262498	.	-	.	locus_tag=BJP41_01315
CP017606	RASTtk_NCBI	CDS	260879	262498	.	-	.	locus_tag=BJP41_01315;Name=Phosphoenolpyruvate carboxykinase [ATP] (EC 4.1.1.49);Ontology_term=KEGG_ENZYME:4.1.1.49;note="KEGG_prediction;KO:K01610;Description:E4.1.1.49;_phosphoenolpyruvate_carboxykinase_(ATP)_[EC:4.1.1.49]"
CP017606	RASTtk_NCBI	gene	262745	263008	.	-	.	locus_tag=BJP41_01320
CP017606	RASTtk_NCBI	CDS	262745	263008	.	-	.	locus_tag=BJP41_01320;Name=IS5 ssgr IS5;note="58.66% ISPa41_aa1";note="Issaga prediction"
CP017606	RASTtk_NCBI	gene	263425	264150	.	-	.	locus_tag=BJP41_01330
CP017606	RASTtk_NCBI	CDS	263425	264150	.	-	.	locus_tag=BJP41_01330;Name=Glutamate transport ATP-binding protein;note="KEGG_prediction;KO:K10038;Description:glnQ;_glutamine_transport_system_ATP-binding_protein_[EC:3.6.3.-]"
CP017606	RASTtk_NCBI	gene	264147	264803	.	-	.	locus_tag=BJP41_01335
CP017606	RASTtk_NCBI	CDS	264147	264803	.	-	.	locus_tag=BJP41_01335;Name=Glutamate transport membrane-spanning protein;note="KEGG_prediction;KO:K10037;Description:glnP;_glutamine_transport_system_permease_protein"
CP017606	RASTtk_NCBI	gene	264838	265581	.	-	.	locus_tag=BJP41_01340
CP017606	RASTtk_NCBI	CDS	264838	265581	.	-	.	locus_tag=BJP41_01340;Name=Glutamine ABC transporter, periplasmic glutamine-binding protein (TC 3.A.1.3.2);note="KEGG_prediction;KO:K10036;Description:glnH;_glutamine_transport_system_substrate-binding_protein"
CP017606	RASTtk_NCBI	gene	266086	266700	.	-	.	locus_tag=BJP41_01345
CP017606	RASTtk_NCBI	CDS	266086	266700	.	-	.	locus_tag=BJP41_01345;Name=Unsaturated fatty acid biosythesis repressor FabR, TetR family
CP017606	RASTtk_NCBI	gene	266882	268291	.	+	.	locus_tag=BJP41_01350
CP017606	RASTtk_NCBI	CDS	266882	268291	.	+	.	locus_tag=BJP41_01350;Name=Soluble pyridine nucleotide transhydrogenase (EC 1.6.1.1);Ontology_term=KEGG_ENZYME:1.6.1.1;note="KEGG_prediction;KO:K00322;Description:sthA;_NAD(P)_transhydrogenase_[EC:1.6.1.1]"
CP017606	RASTtk_NCBI	gene	268338	268964	.	+	.	locus_tag=BJP41_01355
CP017606	RASTtk_NCBI	CDS	268338	268964	.	+	.	locus_tag=BJP41_01355;Name=Inorganic pyrophosphatase (EC 3.6.1.1);Ontology_term=KEGG_ENZYME:3.6.1.1;note="KEGG_prediction;KO:K01507;Description:ppa;_inorganic_pyrophosphatase_[EC:3.6.1.1]"
CP017606	RASTtk_NCBI	gene	269042	270949	.	+	.	locus_tag=BJP41_01360
CP017606	RASTtk_NCBI	CDS	269042	270949	.	+	.	locus_tag=BJP41_01360;Name=Chaperone protein DnaK;note="KEGG_prediction;KO:K04043;Description:dnaK;_molecular_chaperone_DnaK"
CP017606	Infernal	gene	271001	271078	.	+	.	locus_tag=BJP41_01361
CP017606	Infernal	ncRNA	271001	271078	.	+	.	locus_tag=BJP41_01361;Name=tpke11;Note=accession_Rfam:RF02031_score:44.7_evalue:0,000000024
CP017606	RASTtk_NCBI	gene	271074	272189	.	+	.	locus_tag=BJP41_01365
CP017606	RASTtk_NCBI	CDS	271074	272189	.	+	.	locus_tag=BJP41_01365;Name=Chaperone protein DnaJ;note="KEGG_prediction;KO:K03686;Description:dnaJ;_molecular_chaperone_DnaJ"
CP017606	RASTtk_NCBI	gene	272268	273434	.	+	.	locus_tag=BJP41_01370
CP017606	RASTtk_NCBI	CDS	272268	273434	.	+	.	locus_tag=BJP41_01370;Name=Na+/H+ antiporter NhaA type;note="KEGG_prediction;KO:K03313;Description:nhaA;_Na+:H+_antiporter,_NhaA_family"
CP017606	RASTtk_NCBI	gene	273676	273939	.	-	.	locus_tag=BJP41_01375
CP017606	RASTtk_NCBI	CDS	273676	273939	.	-	.	locus_tag=BJP41_01375;Name=SSU ribosomal protein S20p;note="KEGG_prediction;KO:K02968;Description:RP-S20;_small_subunit_ribosomal_protein_S20"
CP017606	RASTtk_NCBI	gene	274143	274442	.	+	.	locus_tag=BJP41_01380
CP017606	RASTtk_NCBI	CDS	274143	274442	.	+	.	locus_tag=BJP41_01380;Name=DNA-binding protein Fis;note="KEGG_prediction;KO:K03557;Description:fis;_Fis_family_transcriptional_regulator,_factor_for_inversion_stimulation_protein"
CP017606	RASTtk_NCBI	gene	274523	275926	.	+	.	locus_tag=BJP41_01385
CP017606	RASTtk_NCBI	CDS	274523	275926	.	+	.	locus_tag=BJP41_01385;Name=Glutamyl-tRNA synthetase (EC 6.1.1.17);Ontology_term=KEGG_ENZYME:6.1.1.17;note="KEGG_prediction;KO:K01885;Description:EARS;_glutamyl-tRNA_synthetase_[EC:6.1.1.17]"
CP017606	RASTtk_NCBI	gene	276086	278116	.	-	.	locus_tag=BJP41_01390
CP017606	RASTtk_NCBI	CDS	276086	278116	.	-	.	locus_tag=BJP41_01390;Name=Predicted P-loop ATPase fused to an acetyltransferase COG1444;note="KEGG_prediction;KO:K06957;Description:tmcA;_tRNA(Met)_cytidine_acetyltransferase_[EC:2.3.1.193]"
CP017606	RASTtk_NCBI	gene	278121	278573	.	-	.	locus_tag=BJP41_01395
CP017606	RASTtk_NCBI	CDS	278121	278573	.	-	.	locus_tag=BJP41_01395;Name=Putative membrane protein precursor
CP017606	RASTtk_NCBI	gene	278678	280015	.	-	.	locus_tag=BJP41_01400
CP017606	RASTtk_NCBI	CDS	278678	280015	.	-	.	locus_tag=BJP41_01400;Name=Periplasmic septal ring factor with murein hydrolase activity EnvC/YibP
CP017606	RASTtk_NCBI	gene	280016	280135	.	+	.	locus_tag=BJP41_01405
CP017606	RASTtk_NCBI	CDS	280016	280135	.	+	.	locus_tag=BJP41_01405;Name=hypothetical protein
CP017606	RASTtk_NCBI	gene	280139	281011	.	+	.	locus_tag=BJP41_01410
CP017606	RASTtk_NCBI	CDS	280139	281011	.	+	.	locus_tag=BJP41_01410;Name=rRNA small subunit methyltransferase I;note="KEGG_prediction;KO:K07056;Description:rsmI;_16S_rRNA_(cytidine1402-2'-O)-methyltransferase_[EC:2.1.1.198]"
CP017606	NCBI	gene	281137	281212	.	+	.	locus_tag=BJP41_01415
CP017606	NCBI	tRNA	281137	281212	.	+	.	locus_tag=BJP41_01415;Name=tRNA-Asn;product=tRNA-Asn;inference="COORDINATES: profile:tRNAscan-SE:1.23";anticodon=(pos:281170..281172,aa:Asn,seq:gtt);NCBI Feature Key=tRNA
CP017606	RASTtk_NCBI	gene	281219	281944	.	-	.	locus_tag=BJP41_01420
CP017606	RASTtk_NCBI	CDS	281219	281944	.	-	.	locus_tag=BJP41_01420;Name=tRNA (guanine46-N7-)-methyltransferase (EC 2.1.1.33);Ontology_term=KEGG_ENZYME:2.1.1.33;note="KEGG_prediction;KO:K03439;Description:trmB;_tRNA_(guanine-N7-)-methyltransferase_[EC:2.1.1.33]"
CP017606	RASTtk_NCBI	CDS	282070	282300	.	+	.	locus_tag=BJP41_01425;Name=A/G-specific adenine glycosylase (EC 3.2.2.-);Ontology_term=KEGG_ENZYME:3.2.2.-;note="pseudogenisation because of TE insertion";note="KEGG_prediction;KO:K03575;Description:mutY;_A/G-specific_adenine_glycosylase_[EC:3.2.2.-]"
CP017606	RASTtk_NCBI	gene	282070	282300	.	+	.	locus_tag=BJP41_01425;pseudo=
CP017606	RASTtk_NCBI	gene	282355	282732	.	+	.	locus_tag=BJP41_01430
CP017606	RASTtk_NCBI	CDS	282355	282732	.	+	.	locus_tag=BJP41_01430;Name=IS630;note="59.40% ISMae21_aa1";note="Issaga prediction"
CP017606	RASTtk_NCBI	gene	282773	283177	.	+	.	locus_tag=BJP41_01435
CP017606	RASTtk_NCBI	CDS	282773	283177	.	+	.	locus_tag=BJP41_01435;Name=IS630;note="59.66% ISOt3_aa2";note="Issaga prediction"
CP017606	RASTtk_NCBI	CDS	283193	284068	.	+	.	locus_tag=BJP41_01440;Name=A/G-specific adenine glycosylase (EC 3.2.2.-);Ontology_term=KEGG_ENZYME:3.2.2.-;note="pseudogenisation because of TE insertion";note="KEGG_prediction;KO:K03575;Description:mutY;_A/G-specific_adenine_glycosylase_[EC:3.2.2.-]"
CP017606	RASTtk_NCBI	gene	283193	284068	.	+	.	locus_tag=BJP41_01440;pseudo=
CP017606	RASTtk_NCBI	gene	284061	284333	.	+	.	locus_tag=BJP41_01445
CP017606	RASTtk_NCBI	CDS	284061	284333	.	+	.	locus_tag=BJP41_01445;Name=FIG001341: Probable Fe(2+)-trafficking protein YggX
CP017606	RASTtk_NCBI	gene	284366	285445	.	+	.	locus_tag=BJP41_01450
CP017606	RASTtk_NCBI	CDS	284366	285445	.	+	.	locus_tag=BJP41_01450;Name=Membrane-bound lytic murein transglycosylase C precursor (EC 3.2.1.-);Ontology_term=KEGG_ENZYME:3.2.1.-;note="KEGG_prediction;KO:K08306;Description:mltC;_membrane-bound_lytic_murein_transglycosylase_C_[EC:4.2.2.-]"
CP017606	RASTtk_NCBI	gene	285449	286537	.	+	.	locus_tag=BJP41_01455
CP017606	RASTtk_NCBI	CDS	285449	286537	.	+	.	locus_tag=BJP41_01455;Name=GTP-binding protein Obg;note="KEGG_prediction;KO:K03979;Description:obgE;_GTPase_[EC:3.6.5.-]"
CP017606	RASTtk_NCBI	gene	286569	286913	.	-	.	locus_tag=BJP41_01460
CP017606	RASTtk_NCBI	CDS	286569	286913	.	-	.	locus_tag=BJP41_01460;Name=probable iron binding protein from the HesB_IscA_SufA family;note="KEGG_prediction;KO:K15724;Description:erpA;_iron-sulfur_cluster_insertion_protein"
CP017606	RASTtk_NCBI	gene	286971	288017	.	-	.	locus_tag=BJP41_01465
CP017606	RASTtk_NCBI	CDS	286971	288017	.	-	.	locus_tag=BJP41_01465;Name=Dihydroorotase (EC 3.5.2.3);Ontology_term=KEGG_ENZYME:3.5.2.3;note="KEGG_prediction;KO:K01465;Description:URA4;_dihydroorotase_[EC:3.5.2.3]"
CP017606	RASTtk_NCBI	gene	288055	290910	.	-	.	locus_tag=BJP41_01470
CP017606	RASTtk_NCBI	CDS	288055	290910	.	-	.	locus_tag=BJP41_01470;Name=Ribonuclease E (EC 3.1.26.12);Ontology_term=KEGG_ENZYME:3.1.26.12;note="KEGG_prediction;KO:K08300;Description:rne;_ribonuclease_E_[EC:3.1.26.12]"
CP017606	Infernal	gene	290967	290992	.	-	.	locus_tag=BJP41_01471
CP017606	Infernal	ncRNA	290967	290992	.	-	.	locus_tag=BJP41_01471;Name=rne5;Note=accession_Rfam:RF00040_score:20.4_evalue:0,00065
CP017606	RASTtk_NCBI	gene	291005	291163	.	+	.	locus_tag=BJP41_01475
CP017606	RASTtk_NCBI	CDS	291005	291163	.	+	.	locus_tag=BJP41_01475;Name=hypothetical protein
CP017606	RASTtk_NCBI	gene	291329	292279	.	+	.	locus_tag=BJP41_01485
CP017606	RASTtk_NCBI	CDS	291329	292279	.	+	.	locus_tag=BJP41_01485;Name=Ribosomal large subunit pseudouridine synthase C (EC 4.2.1.70);Ontology_term=KEGG_ENZYME:4.2.1.70;note="KEGG_prediction;KO:K06179;Description:rluC;_23S_rRNA_pseudouridine955/2504/2580_synthase_[EC:5.4.99.24]"
CP017606	RASTtk_NCBI	gene	292349	292879	.	+	.	locus_tag=BJP41_01490
CP017606	RASTtk_NCBI	CDS	292349	292879	.	+	.	locus_tag=BJP41_01490;Name=COG1399 protein, clustered with ribosomal protein L32p;note="KEGG_prediction;KO:K07040;Description:uncharacterized_protein"
CP017606	RASTtk_NCBI	gene	292896	293066	.	+	.	locus_tag=BJP41_01495
CP017606	RASTtk_NCBI	CDS	292896	293066	.	+	.	locus_tag=BJP41_01495;Name=LSU ribosomal protein L32p;note="KEGG_prediction;KO:K02911;Description:RP-L32;_large_subunit_ribosomal_protein_L32"
CP017606	RASTtk_NCBI	gene	293286	294230	.	+	.	locus_tag=BJP41_01500
CP017606	RASTtk_NCBI	CDS	293286	294230	.	+	.	locus_tag=BJP41_01500;Name=3-oxoacyl-[acyl-carrier-protein] synthase, KASIII (EC 2.3.1.180);Ontology_term=KEGG_ENZYME:2.3.1.180;note="KEGG_prediction;KO:K00648;Description:fabH;_3-oxoacyl-[acyl-carrier-protein]_synthase_III_[EC:2.3.1.180]"
CP017606	RASTtk_NCBI	gene	294250	295224	.	+	.	locus_tag=BJP41_01505
CP017606	RASTtk_NCBI	CDS	294250	295224	.	+	.	locus_tag=BJP41_01505;Name=Malonyl CoA-acyl carrier protein transacylase (EC 2.3.1.39);Ontology_term=KEGG_ENZYME:2.3.1.39;note="KEGG_prediction;KO:K00645;Description:fabD;_[acyl-carrier-protein]_S-malonyltransferase_[EC:2.3.1.39]"
CP017606	RASTtk_NCBI	gene	295214	295951	.	+	.	locus_tag=BJP41_01510
CP017606	RASTtk_NCBI	CDS	295214	295951	.	+	.	locus_tag=BJP41_01510;Name=3-oxoacyl-[acyl-carrier protein] reductase (EC 1.1.1.100);Ontology_term=KEGG_ENZYME:1.1.1.100;note="KEGG_prediction;KO:K00059;Description:fabG;_3-oxoacyl-[acyl-carrier_protein]_reductase_[EC:1.1.1.100]"
CP017606	RASTtk_NCBI	gene	296084	296212	.	+	.	locus_tag=BJP41_01520
CP017606	RASTtk_NCBI	CDS	296084	296212	.	+	.	locus_tag=BJP41_01520;Name=hypothetical protein
CP017606	RASTtk_NCBI	gene	296317	296565	.	+	.	locus_tag=BJP41_01525
CP017606	RASTtk_NCBI	CDS	296317	296565	.	+	.	locus_tag=BJP41_01525;Name=Acyl carrier protein;note="KEGG_prediction;KO:K02078;Description:acpP;_acyl_carrier_protein"
CP017606	RASTtk_NCBI	gene	296634	297875	.	+	.	locus_tag=BJP41_01530
CP017606	RASTtk_NCBI	CDS	296634	297875	.	+	.	locus_tag=BJP41_01530;Name=3-oxoacyl-[acyl-carrier-protein] synthase, KASII (EC 2.3.1.179);Ontology_term=KEGG_ENZYME:2.3.1.179;note="KEGG_prediction;KO:K09458;Description:fabF;_3-oxoacyl-[acyl-carrier-protein]_synthase_II_[EC:2.3.1.179]"
CP017606	RASTtk_NCBI	gene	298078	299103	.	+	.	locus_tag=BJP41_01535
CP017606	RASTtk_NCBI	CDS	298078	299103	.	+	.	locus_tag=BJP41_01535;Name=FIG004453: protein YceG like;note="KEGG_prediction;KO:K07082;Description:UPF0755_protein"
CP017606	RASTtk_NCBI	gene	299093	299725	.	+	.	locus_tag=BJP41_01540
CP017606	RASTtk_NCBI	CDS	299093	299725	.	+	.	locus_tag=BJP41_01540;Name=Thymidylate kinase (EC 2.7.4.9);Ontology_term=KEGG_ENZYME:2.7.4.9;note="KEGG_prediction;KO:K00943;Description:tmk;_dTMP_kinase_[EC:2.7.4.9]"
CP017606	RASTtk_NCBI	gene	299730	300713	.	+	.	locus_tag=BJP41_01545
CP017606	RASTtk_NCBI	CDS	299730	300713	.	+	.	locus_tag=BJP41_01545;Name=DNA polymerase III delta prime subunit (EC 2.7.7.7);Ontology_term=KEGG_ENZYME:2.7.7.7;note="KEGG_prediction;KO:K02341;Description:DPO3D2;_DNA_polymerase_III_subunit_delta'_[EC:2.7.7.7]"
CP017606	RASTtk_NCBI	gene	300743	301540	.	+	.	locus_tag=BJP41_01550
CP017606	RASTtk_NCBI	CDS	300743	301540	.	+	.	locus_tag=BJP41_01550;Name=Putative deoxyribonuclease YcfH;note="KEGG_prediction;KO:K03424;Description:tatD;_TatD_DNase_family_protein_[EC:3.1.21.-]"
CP017606	RASTtk_NCBI	gene	301779	303212	.	+	.	locus_tag=BJP41_01555
CP017606	RASTtk_NCBI	CDS	301779	303212	.	+	.	locus_tag=BJP41_01555;Name=PTS system, glucose-specific IIB component (EC 2.7.1.69) / PTS system, glucose-specific IIC component;Ontology_term=KEGG_ENZYME:2.7.1.69;note="KEGG_prediction;KO:K02778;Description:PTS-Glc-EIIB;_PTS_system,_glucose-specific_IIB_component_[EC:2.7.1.199]"
CP017606	RASTtk_NCBI	gene	303468	304145	.	-	.	locus_tag=BJP41_01560
CP017606	RASTtk_NCBI	CDS	303468	304145	.	-	.	locus_tag=BJP41_01560;Name=Uracil-DNA glycosylase, family 1;note="KEGG_prediction;KO:K03648;Description:UNG;_uracil-DNA_glycosylase_[EC:3.2.2.27]"
CP017606	RASTtk_NCBI	gene	304111	305469	.	-	.	locus_tag=BJP41_01565
CP017606	RASTtk_NCBI	CDS	304111	305469	.	-	.	locus_tag=BJP41_01565;Name=ATP-dependent RNA helicase SrmB;note="KEGG_prediction;KO:K05590;Description:srmB;_ATP-dependent_RNA_helicase_SrmB_[EC:3.6.4.13]"
CP017606	RASTtk_NCBI	gene	305555	305707	.	-	.	locus_tag=BJP41_01566
CP017606	RASTtk_NCBI	CDS	305555	305707	.	-	.	locus_tag=BJP41_01566;Name=hypothetical protein
CP017606	RASTtk_NCBI	gene	305772	306482	.	-	.	locus_tag=BJP41_01570
CP017606	RASTtk_NCBI	CDS	305772	306482	.	-	.	locus_tag=BJP41_01570;Name=Putative membrane protein;note="KEGG_prediction;KO:K06890;Description:uncharacterized_protein"
CP017606	RASTtk_NCBI	gene	306705	307706	.	+	.	locus_tag=BJP41_01575
CP017606	RASTtk_NCBI	CDS	306705	307706	.	+	.	locus_tag=BJP41_01575;Name=TsaD/Kae1/Qri7 protein, required for threonylcarbamoyladenosine t(6)A37 formation in tRNA;note="KEGG_prediction;KO:K01409;Description:KAE1;_N6-L-threonylcarbamoyladenine_synthase_[EC:2.3.1.234]"
CP017606	RASTtk_NCBI	gene	307783	308847	.	-	.	locus_tag=BJP41_01580
CP017606	RASTtk_NCBI	CDS	307783	308847	.	-	.	locus_tag=BJP41_01580;Name=Chorismate synthase (EC 4.2.3.5);Ontology_term=KEGG_ENZYME:4.2.3.5;note="KEGG_prediction;KO:K01736;Description:aroC;_chorismate_synthase_[EC:4.2.3.5]"
CP017606	RASTtk_NCBI	gene	309111	310049	.	+	.	locus_tag=BJP41_01585
CP017606	RASTtk_NCBI	CDS	309111	310049	.	+	.	locus_tag=BJP41_01585;Name=Malate dehydrogenase (EC 1.1.1.37);Ontology_term=KEGG_ENZYME:1.1.1.37;note="KEGG_prediction;KO:K00024;Description:mdh;_malate_dehydrogenase_[EC:1.1.1.37]"
CP017606	RASTtk_NCBI	gene	310153	310470	.	+	.	locus_tag=BJP41_01590
CP017606	RASTtk_NCBI	CDS	310153	310470	.	+	.	locus_tag=BJP41_01590;Name=ATP-dependent Clp protease adaptor protein ClpS;note="KEGG_prediction;KO:K06891;Description:clpS;_ATP-dependent_Clp_protease_adaptor_protein_ClpS"
CP017606	RASTtk_NCBI	gene	310498	312786	.	+	.	locus_tag=BJP41_01595
CP017606	RASTtk_NCBI	CDS	310498	312786	.	+	.	locus_tag=BJP41_01595;Name=ATP-dependent Clp protease ATP-binding subunit ClpA;note="KEGG_prediction;KO:K03694;Description:clpA;_ATP-dependent_Clp_protease_ATP-binding_subunit_ClpA"
CP017606	Infernal	gene	311477	311561	.	-	.	locus_tag=BJP41_01596
CP017606	Infernal	ncRNA	311477	311561	.	-	.	locus_tag=BJP41_01596;Name=FTX_2;Note=accession_Rfam:RF02120_score:17.1_evalue:0,01
CP017606	RASTtk_NCBI	gene	312882	313100	.	-	.	locus_tag=BJP41_01600
CP017606	RASTtk_NCBI	CDS	312882	313100	.	-	.	locus_tag=BJP41_01600;Name=Translation initiation factor 1;note="KEGG_prediction;KO:K02518;Description:infA;_translation_initiation_factor_IF-1"
CP017606	RASTtk_NCBI	gene	313188	313325	.	-	.	locus_tag=BJP41_01605
CP017606	RASTtk_NCBI	CDS	313188	313325	.	-	.	locus_tag=BJP41_01605;Name=hypothetical protein
CP017606	RASTtk_NCBI	gene	313412	313864	.	+	.	locus_tag=BJP41_01610
CP017606	RASTtk_NCBI	CDS	313412	313864	.	+	.	locus_tag=BJP41_01610;Name=Putative oligoketide cyclase/lipid transport protein, similarity with yeast ubiquinone-binding protein YOL008W
CP017606	RASTtk_NCBI	gene	313985	314284	.	+	.	locus_tag=BJP41_01615
CP017606	RASTtk_NCBI	CDS	313985	314284	.	+	.	locus_tag=BJP41_01615;Name=LSU ribosomal protein L25p;note="KEGG_prediction;KO:K02897;Description:RP-L25;_large_subunit_ribosomal_protein_L25"
CP017606	RASTtk_NCBI	gene	314246	314644	.	-	.	locus_tag=BJP41_01620
CP017606	RASTtk_NCBI	CDS	314246	314644	.	-	.	locus_tag=BJP41_01620;Name=Dihydroneopterin aldolase (EC 4.1.2.25);Ontology_term=KEGG_ENZYME:4.1.2.25;note="KEGG_prediction;KO:K01633;Description:folB;_dihydroneopterin_aldolase_/_7,8-dihydroneopterin_epimerase_[EC:4.1.2.25_5.1.99.8]"
CP017606	RASTtk_NCBI	CDS	315785	315979	.	+	.	locus_tag=BJP41_01635;Name=hypothetical protein;note="pseudogenisation because of TE insertion"
CP017606	RASTtk_NCBI	gene	315785	315979	.	+	.	locus_tag=BJP41_01635;pseudo=
CP017606	RASTtk_NCBI	gene	315999	316403	.	-	.	locus_tag=BJP41_01640
CP017606	RASTtk_NCBI	CDS	315999	316403	.	-	.	locus_tag=BJP41_01640;Name=IS630;note="59.66% ISOt3_aa2";note="Issaga prediction"
CP017606	RASTtk_NCBI	gene	316444	316821	.	-	.	locus_tag=BJP41_01645
CP017606	RASTtk_NCBI	CDS	316444	316821	.	-	.	locus_tag=BJP41_01645;Name=IS630;note="59.40% ISMae21_aa1";note="Issaga prediction"
CP017606	RASTtk_NCBI	CDS	316893	317873	.	+	.	locus_tag=BJP41_01650;Name=hypothetical protein;note="pseudogenisation because of TE insertion"
CP017606	RASTtk_NCBI	gene	316893	317873	.	+	.	locus_tag=BJP41_01650;pseudo=
CP017606	RASTtk_NCBI	gene	317943	318386	.	-	.	locus_tag=BJP41_01655
CP017606	RASTtk_NCBI	CDS	317943	318386	.	-	.	locus_tag=BJP41_01655;Name=hypothetical protein
CP017606	RASTtk_NCBI	gene	318410	319543	.	+	.	locus_tag=BJP41_01660
CP017606	RASTtk_NCBI	CDS	318410	319543	.	+	.	locus_tag=BJP41_01660;Name=Multidrug resistance protein D
CP017606	RASTtk_NCBI	gene	319586	320035	.	-	.	locus_tag=BJP41_01665
CP017606	RASTtk_NCBI	CDS	319586	320035	.	-	.	locus_tag=BJP41_01665;Name=Universal stress protein A;note="KEGG_prediction;KO:K06149;Description:uspA;_universal_stress_protein_A"
CP017606	RASTtk_NCBI	gene	320119	320934	.	-	.	locus_tag=BJP41_01670
CP017606	RASTtk_NCBI	CDS	320119	320934	.	-	.	locus_tag=BJP41_01670;Name=Glutamate racemase (EC 5.1.1.3);Ontology_term=KEGG_ENZYME:5.1.1.3;note="KEGG_prediction;KO:K01776;Description:murI;_glutamate_racemase_[EC:5.1.1.3]"
CP017606	RASTtk_NCBI	gene	321005	321187	.	-	.	locus_tag=BJP41_01675
CP017606	RASTtk_NCBI	CDS	321005	321187	.	-	.	locus_tag=BJP41_01675;Name=hypothetical protein
CP017606	RASTtk_NCBI	gene	321275	321832	.	-	.	locus_tag=BJP41_01680
CP017606	RASTtk_NCBI	CDS	321275	321832	.	-	.	locus_tag=BJP41_01680;Name=3'-to-5' oligoribonuclease (orn);note="KEGG_prediction;KO:K13288;Description:orn;_oligoribonuclease_[EC:3.1.-.-]"
CP017606	RASTtk_NCBI	gene	321942	323003	.	+	.	locus_tag=BJP41_01685
CP017606	RASTtk_NCBI	CDS	321942	323003	.	+	.	locus_tag=BJP41_01685;Name=Ribosome small subunit-stimulated GTPase EngC;note="KEGG_prediction;KO:K06949;Description:rsgA;_ribosome_biogenesis_GTPase_/_thiamine_phosphate_phosphatase_[EC:3.6.1.-_3.1.3.100]"
CP017606	RASTtk_NCBI	gene	323010	323885	.	+	.	locus_tag=BJP41_01690
CP017606	RASTtk_NCBI	CDS	323010	323885	.	+	.	locus_tag=BJP41_01690;Name=Phosphatidylserine decarboxylase (EC 4.1.1.65);Ontology_term=KEGG_ENZYME:4.1.1.65;note="KEGG_prediction;KO:K01613;Description:psd;_phosphatidylserine_decarboxylase_[EC:4.1.1.65]"
CP017606	RASTtk_NCBI	gene	324176	327508	.	+	.	locus_tag=BJP41_01695
CP017606	RASTtk_NCBI	CDS	324176	327508	.	+	.	locus_tag=BJP41_01695;Name=Potassium efflux system KefA protein / Small-conductance mechanosensitive channel;note="KEGG_prediction;KO:K05802;Description:kefA;_potassium_efflux_system_protein"
CP017606	Infernal	gene	326036	326220	.	+	.	locus_tag=BJP41_01696
CP017606	Infernal	ncRNA	326036	326220	.	+	.	locus_tag=BJP41_01696;Name=GcvB;Note=accession_Rfam:RF00022_score:21.9_evalue:0,0089
CP017606	RASTtk_NCBI	gene	327566	328552	.	-	.	locus_tag=BJP41_01700
CP017606	RASTtk_NCBI	CDS	327566	328552	.	-	.	locus_tag=BJP41_01700;Name=Translation elongation factor P Lys34:lysine transferase;note="KEGG_prediction;KO:K04568;Description:epmA;_elongation_factor_P--(R)-beta-lysine_ligase_[EC:6.3.1.-]"
CP017606	RASTtk_NCBI	gene	328733	329734	.	-	.	locus_tag=BJP41_01705
CP017606	RASTtk_NCBI	CDS	328733	329734	.	-	.	locus_tag=BJP41_01705;Name=Twitching motility protein PilT;note="TXSScan_prediction;Gene:T4P_pilT_pilU;Ref:T4P";note="KEGG_prediction;KO:K02669;Description:pilT;_twitching_motility_protein_PilT"
CP017606	RASTtk_NCBI	gene	329755	330474	.	+	.	locus_tag=BJP41_01710
CP017606	RASTtk_NCBI	CDS	329755	330474	.	+	.	locus_tag=BJP41_01710;Name=Hypothetical protein YggS, proline synthase co-transcribed bacterial homolog PROSC;note="KEGG_prediction;KO:K06997;Description:yggS;_PLP_dependent_protein"
CP017606	RASTtk_NCBI	gene	330461	331288	.	+	.	locus_tag=BJP41_01715
CP017606	RASTtk_NCBI	CDS	330461	331288	.	+	.	locus_tag=BJP41_01715;Name=Pyrroline-5-carboxylate reductase (EC 1.5.1.2);Ontology_term=KEGG_ENZYME:1.5.1.2;note="KEGG_prediction;KO:K00286;Description:proC;_pyrroline-5-carboxylate_reductase_[EC:1.5.1.2]"
CP017606	RASTtk_NCBI	gene	331421	331543	.	+	.	locus_tag=BJP41_01720
CP017606	RASTtk_NCBI	CDS	331421	331543	.	+	.	locus_tag=BJP41_01720;Name=hypothetical protein
CP017606	RASTtk_NCBI	gene	331715	332221	.	-	.	locus_tag=BJP41_01725
CP017606	RASTtk_NCBI	CDS	331715	332221	.	-	.	locus_tag=BJP41_01725;Name=Ferritin-like protein 2;note="KEGG_prediction;KO:K02217;Description:ftnA;_ferritin_[EC:1.16.3.2]"
CP017606	RASTtk_NCBI	gene	332342	333841	.	-	.	locus_tag=BJP41_01730
CP017606	RASTtk_NCBI	CDS	332342	333841	.	-	.	locus_tag=BJP41_01730;Name=Putative GTP-binding protein YdgA
CP017606	RASTtk_NCBI	gene	333877	335058	.	-	.	locus_tag=BJP41_01735
CP017606	RASTtk_NCBI	CDS	333877	335058	.	-	.	locus_tag=BJP41_01735;Name=Mannose-6-phosphate isomerase (EC 5.3.1.8);Ontology_term=KEGG_ENZYME:5.3.1.8;note="KEGG_prediction;KO:K01809;Description:manA;_mannose-6-phosphate_isomerase_[EC:5.3.1.8]"
CP017606	RASTtk_NCBI	gene	335214	337787	.	+	.	locus_tag=BJP41_01740
CP017606	RASTtk_NCBI	CDS	335214	337787	.	+	.	locus_tag=BJP41_01740;Name=ClpB protein;note="TXSScan_prediction;Gene:T6SSi_tssH;Ref:T6SSi";note="KEGG_prediction;KO:K03695;Description:clpB;_ATP-dependent_Clp_protease_ATP-binding_subunit_ClpB"
CP017606	RASTtk_NCBI	gene	338023	338529	.	+	.	locus_tag=BJP41_01745
CP017606	RASTtk_NCBI	CDS	338023	338529	.	+	.	locus_tag=BJP41_01745;Name=TsaE protein, required for threonylcarbamoyladenosine t(6)A37 formation in tRNA;note="KEGG_prediction;KO:K06925;Description:tsaE;_tRNA_threonylcarbamoyladenosine_biosynthesis_protein_TsaE"
CP017606	RASTtk_NCBI	gene	338526	339554	.	+	.	locus_tag=BJP41_01750
CP017606	RASTtk_NCBI	CDS	338526	339554	.	+	.	locus_tag=BJP41_01750;Name=N-acetylmuramoyl-L-alanine amidase (EC 3.5.1.28);Ontology_term=KEGG_ENZYME:3.5.1.28;note="KEGG_prediction;KO:K01448;Description:E3.5.1.28B;_N-acetylmuramoyl-L-alanine_amidase_[EC:3.5.1.28]"
CP017606	RASTtk_NCBI	gene	339600	341381	.	+	.	locus_tag=BJP41_01755
CP017606	RASTtk_NCBI	CDS	339600	341381	.	+	.	locus_tag=BJP41_01755;Name=DNA mismatch repair protein MutL;note="KEGG_prediction;KO:K03572;Description:mutL;_DNA_mismatch_repair_protein_MutL"
CP017606	RASTtk_NCBI	CDS	341368	342087	.	+	.	locus_tag=BJP41_01760;Name=tRNA dimethylallyltransferase (EC 2.5.1.75);Ontology_term=KEGG_ENZYME:2.5.1.75;note="pseudogenisation because of TE insertion";note="KEGG_prediction;KO:K00791;Description:miaA;_tRNA_dimethylallyltransferase_[EC:2.5.1.75]"
CP017606	RASTtk_NCBI	gene	341368	342087	.	+	.	locus_tag=BJP41_01760;pseudo=
CP017606	RASTtk_NCBI	gene	342142	342519	.	+	.	locus_tag=BJP41_01765
CP017606	RASTtk_NCBI	CDS	342142	342519	.	+	.	locus_tag=BJP41_01765;Name=IS630;note="59.40% ISMae21_aa1";note="Issaga prediction"
CP017606	RASTtk_NCBI	gene	342560	342964	.	+	.	locus_tag=BJP41_01770
CP017606	RASTtk_NCBI	CDS	342560	342964	.	+	.	locus_tag=BJP41_01770;Name=IS630;note="60.83% ISOt3_aa2";note="Issaga prediction"
CP017606	RASTtk_NCBI	CDS	343031	343213	.	+	.	locus_tag=BJP41_01775;Name=tRNA dimethylallyltransferase (EC 2.5.1.75);Ontology_term=KEGG_ENZYME:2.5.1.75;note="pseudogenisation because of TE insertion"
CP017606	RASTtk_NCBI	gene	343031	343213	.	+	.	locus_tag=BJP41_01775;pseudo=
CP017606	RASTtk_NCBI	gene	343366	343647	.	+	.	locus_tag=BJP41_01780
CP017606	RASTtk_NCBI	CDS	343366	343647	.	+	.	locus_tag=BJP41_01780;Name=RNA-binding protein Hfq;note="KEGG_prediction;KO:K03666;Description:hfq;_host_factor-I_protein"
CP017606	RASTtk_NCBI	gene	343718	343912	.	-	.	locus_tag=BJP41_01785
CP017606	RASTtk_NCBI	CDS	343718	343912	.	-	.	locus_tag=BJP41_01785;Name=hypothetical protein
CP017606	RASTtk_NCBI	gene	343989	344117	.	-	.	locus_tag=BJP41_01790
CP017606	RASTtk_NCBI	CDS	343989	344117	.	-	.	locus_tag=BJP41_01790;Name=hypothetical protein
CP017606	RASTtk_NCBI	gene	344193	345425	.	+	.	locus_tag=BJP41_01795
CP017606	RASTtk_NCBI	CDS	344193	345425	.	+	.	locus_tag=BJP41_01795;Name=HflK protein;note="KEGG_prediction;KO:K04088;Description:hflK;_membrane_protease_subunit_HflK_[EC:3.4.-.-]"
CP017606	RASTtk_NCBI	gene	345431	346420	.	+	.	locus_tag=BJP41_01800
CP017606	RASTtk_NCBI	CDS	345431	346420	.	+	.	locus_tag=BJP41_01800;Name=HflC protein;note="KEGG_prediction;KO:K04087;Description:hflC;_membrane_protease_subunit_HflC_[EC:3.4.-.-]"
CP017606	RASTtk_NCBI	gene	346471	346878	.	-	.	locus_tag=BJP41_01805
CP017606	RASTtk_NCBI	CDS	346471	346878	.	-	.	locus_tag=BJP41_01805;Name=Ribosomal-protein-S18p-alanine acetyltransferase (EC 2.3.1.-);Ontology_term=KEGG_ENZYME:2.3.1.-;note="KEGG_prediction;KO:K03789;Description:rimI;_ribosomal-protein-alanine_N-acetyltransferase_[EC:2.3.1.128]"
CP017606	RASTtk_NCBI	gene	346862	347296	.	-	.	locus_tag=BJP41_01810
CP017606	RASTtk_NCBI	CDS	346862	347296	.	-	.	locus_tag=BJP41_01810;Name=DNA polymerase III psi subunit (EC 2.7.7.7);Ontology_term=KEGG_ENZYME:2.7.7.7;note="KEGG_prediction;KO:K02344;Description:DPO3P;_DNA_polymerase_III_subunit_psi_[EC:2.7.7.7]"
CP017606	RASTtk_NCBI	gene	347631	349124	.	+	.	locus_tag=BJP41_01815
CP017606	RASTtk_NCBI	CDS	347631	349124	.	+	.	locus_tag=BJP41_01815;Name=NADH-ubiquinone oxidoreductase chain N (EC 1.6.5.3);Ontology_term=KEGG_ENZYME:1.6.5.3;note="KEGG_prediction;KO:K00343;Description:nuoN;_NADH-quinone_oxidoreductase_subunit_N_[EC:1.6.5.3]"
CP017606	RASTtk_NCBI	gene	349230	349463	.	-	.	locus_tag=BJP41_01820
CP017606	RASTtk_NCBI	CDS	349230	349463	.	-	.	locus_tag=BJP41_01820;Name=hypothetical protein
CP017606	RASTtk_NCBI	gene	349757	351961	.	+	.	locus_tag=BJP41_01825
CP017606	RASTtk_NCBI	CDS	349757	351961	.	+	.	locus_tag=BJP41_01825;Name=Helicase PriA essential for oriC/DnaA-independent DNA replication;note="KEGG_prediction;KO:K04066;Description:priA;_primosomal_protein_N'_(replication_factor_Y)_(superfamily_II_helicase)_[EC:3.6.4.-]"
CP017606	RASTtk_NCBI	gene	352141	352593	.	+	.	locus_tag=BJP41_01830
CP017606	RASTtk_NCBI	CDS	352141	352593	.	+	.	locus_tag=BJP41_01830;Name=Large-conductance mechanosensitive channel;note="KEGG_prediction;KO:K03282;Description:mscL;_large_conductance_mechanosensitive_channel"
CP017606	RASTtk_NCBI	gene	353086	354243	.	+	.	locus_tag=BJP41_01835
CP017606	RASTtk_NCBI	CDS	353086	354243	.	+	.	locus_tag=BJP41_01835;Name=S-adenosylmethionine synthetase (EC 2.5.1.6);Ontology_term=KEGG_ENZYME:2.5.1.6;note="KEGG_prediction;KO:K00789;Description:metK;_S-adenosylmethionine_synthetase_[EC:2.5.1.6]"
CP017606	RASTtk_NCBI	gene	354246	354368	.	-	.	locus_tag=BJP41_01840
CP017606	RASTtk_NCBI	CDS	354246	354368	.	-	.	locus_tag=BJP41_01840;Name=hypothetical protein
CP017606	RASTtk_NCBI	gene	354365	355030	.	-	.	locus_tag=BJP41_01845
CP017606	RASTtk_NCBI	CDS	354365	355030	.	-	.	locus_tag=BJP41_01845;Name=Orotate phosphoribosyltransferase (EC 2.4.2.10);Ontology_term=KEGG_ENZYME:2.4.2.10;note="KEGG_prediction;KO:K00762;Description:pyrE;_orotate_phosphoribosyltransferase_[EC:2.4.2.10]"
CP017606	RASTtk_NCBI	gene	355056	355781	.	-	.	locus_tag=BJP41_01850
CP017606	RASTtk_NCBI	CDS	355056	355781	.	-	.	locus_tag=BJP41_01850;Name=Ribonuclease PH (EC 2.7.7.56);Ontology_term=KEGG_ENZYME:2.7.7.56;note="KEGG_prediction;KO:K00989;Description:rph;_ribonuclease_PH_[EC:2.7.7.56]"
CP017606	RASTtk_NCBI	gene	355840	356781	.	+	.	locus_tag=BJP41_01855
CP017606	RASTtk_NCBI	CDS	355840	356781	.	+	.	locus_tag=BJP41_01855;Name=Protein YicC
CP017606	RASTtk_NCBI	gene	356875	357669	.	-	.	locus_tag=BJP41_01860
CP017606	RASTtk_NCBI	CDS	356875	357669	.	-	.	locus_tag=BJP41_01860;Name=S-adenosylmethionine decarboxylase proenzyme (EC 4.1.1.50), prokaryotic class 1A;Ontology_term=KEGG_ENZYME:4.1.1.50;note="KEGG_prediction;KO:K01611;Description:speD;_S-adenosylmethionine_decarboxylase_[EC:4.1.1.50]"
CP017606	RASTtk_NCBI	gene	357743	358615	.	-	.	locus_tag=BJP41_01865
CP017606	RASTtk_NCBI	CDS	357743	358615	.	-	.	locus_tag=BJP41_01865;Name=Spermidine synthase (EC 2.5.1.16);Ontology_term=KEGG_ENZYME:2.5.1.16;note="KEGG_prediction;KO:K00797;Description:speE;_spermidine_synthase_[EC:2.5.1.16]"
CP017606	RASTtk_NCBI	gene	358780	359469	.	+	.	locus_tag=BJP41_01870
CP017606	RASTtk_NCBI	CDS	358780	359469	.	+	.	locus_tag=BJP41_01870;Name=TsaB protein, required for threonylcarbamoyladenosine (t(6)A) formation in tRNA;note="KEGG_prediction;KO:K14742;Description:tsaB;_tRNA_threonylcarbamoyladenosine_biosynthesis_protein_TsaB"
CP017606	RASTtk_NCBI	CDS	359473	359877	.	+	.	locus_tag=BJP41_01875;Name=COG1649 predicted glycoside hydrolase;note="pseudogenisation because of TE insertion"
CP017606	RASTtk_NCBI	gene	359473	359877	.	+	.	locus_tag=BJP41_01875;pseudo=
CP017606	RASTtk_NCBI	gene	359943	360347	.	-	.	locus_tag=BJP41_01880
CP017606	RASTtk_NCBI	CDS	359943	360347	.	-	.	locus_tag=BJP41_01880;Name=IS630;note="60.83% ISOt3_aa2";note="Issaga prediction"
CP017606	RASTtk_NCBI	gene	360388	360765	.	-	.	locus_tag=BJP41_01885
CP017606	RASTtk_NCBI	CDS	360388	360765	.	-	.	locus_tag=BJP41_01885;Name=IS630;note="59.40% ISMae21_aa1";note="Issaga prediction"
CP017606	RASTtk_NCBI	CDS	360791	361975	.	+	.	locus_tag=BJP41_01890;Name=COG1649 predicted glycoside hydrolase;note="pseudogenisation because of TE insertion"
CP017606	RASTtk_NCBI	gene	360791	361975	.	+	.	locus_tag=BJP41_01890;pseudo=
CP017606	RASTtk_NCBI	gene	361968	363131	.	+	.	locus_tag=BJP41_01895
CP017606	RASTtk_NCBI	CDS	361968	363131	.	+	.	locus_tag=BJP41_01895;Name=Ribonuclease D (EC 3.1.26.3);Ontology_term=KEGG_ENZYME:3.1.26.3;note="KEGG_prediction;KO:K03684;Description:rnd;_ribonuclease_D_[EC:3.1.13.5]"
CP017606	RASTtk_NCBI	gene	363161	364249	.	-	.	locus_tag=BJP41_01900
CP017606	RASTtk_NCBI	CDS	363161	364249	.	-	.	locus_tag=BJP41_01900;Name=Lipopolysaccharide heptosyltransferase III (EC 2.4.1.-);Ontology_term=KEGG_ENZYME:2.4.1.-;note="KEGG_prediction;KO:K02849;Description:waaQ;_heptosyltransferase_III_[EC:2.4.-.-]"
CP017606	RASTtk_NCBI	gene	364352	364603	.	+	.	locus_tag=BJP41_01905
CP017606	RASTtk_NCBI	CDS	364352	364603	.	+	.	locus_tag=BJP41_01905;Name=tRNA 5-methylaminomethyl-2-thiouridine synthase TusA;note="KEGG_prediction;KO:K04085;Description:tusA;_tRNA_2-thiouridine_synthesizing_protein_A_[EC:2.8.1.-]"
CP017606	RASTtk_NCBI	gene	364658	364858	.	+	.	locus_tag=BJP41_01910
CP017606	RASTtk_NCBI	CDS	364658	364858	.	+	.	locus_tag=BJP41_01910;Name=hypothetical protein
CP017606	RASTtk_NCBI	gene	365116	365433	.	+	.	locus_tag=BJP41_01915
CP017606	RASTtk_NCBI	CDS	365116	365433	.	+	.	locus_tag=BJP41_01915;Name=hypothetical protein
CP017606	RASTtk_NCBI	gene	365614	365742	.	-	.	locus_tag=BJP41_01920
CP017606	RASTtk_NCBI	CDS	365614	365742	.	-	.	locus_tag=BJP41_01920;Name=hypothetical protein
CP017606	Infernal	ncRNA	365717	365772	.	-	.	locus_tag=BJP41_01921;Name=ZEB2_AS1_4;Note=accession_Rfam:RF01987_score:pseudo_evalue:SNP
CP017606	Infernal	gene	365717	365772	.	-	.	locus_tag=BJP41_01921;pseudo=
CP017606	RASTtk_NCBI	gene	365729	365956	.	-	.	locus_tag=BJP41_01925
CP017606	RASTtk_NCBI	CDS	365729	365956	.	-	.	locus_tag=BJP41_01925;Name=hypothetical protein
CP017606	RASTtk_NCBI	gene	366468	367841	.	-	.	locus_tag=BJP41_01930
CP017606	RASTtk_NCBI	CDS	366468	367841	.	-	.	locus_tag=BJP41_01930;Name=Putative transport protein
CP017606	RASTtk_NCBI	gene	368081	369544	.	+	.	locus_tag=BJP41_01935
CP017606	RASTtk_NCBI	CDS	368081	369544	.	+	.	locus_tag=BJP41_01935;Name=Exported zinc metalloprotease YfgC precursor
CP017606	RASTtk_NCBI	gene	369626	371236	.	-	.	locus_tag=BJP41_01940
CP017606	RASTtk_NCBI	CDS	369626	371236	.	-	.	locus_tag=BJP41_01940;Name=L-aspartate oxidase (EC 1.4.3.16);Ontology_term=KEGG_ENZYME:1.4.3.16;note="KEGG_prediction;KO:K00278;Description:nadB;_L-aspartate_oxidase_[EC:1.4.3.16]"
CP017606	RASTtk_NCBI	gene	371401	371976	.	+	.	locus_tag=BJP41_01945
CP017606	RASTtk_NCBI	CDS	371401	371976	.	+	.	locus_tag=BJP41_01945;Name=RNA polymerase sigma factor RpoE;note="KEGG_prediction;KO:K03088;Description:SIG3.2;_RNA_polymerase_sigma-70_factor,_ECF_subfamily"
CP017606	RASTtk_NCBI	gene	372002	372607	.	+	.	locus_tag=BJP41_01950
CP017606	RASTtk_NCBI	CDS	372002	372607	.	+	.	locus_tag=BJP41_01950;Name=Sigma factor RpoE negative regulatory protein RseA;note="KEGG_prediction;KO:K03597;Description:rseA;_sigma-E_factor_negative_regulatory_protein_RseA"
CP017606	RASTtk_NCBI	gene	372631	373587	.	+	.	locus_tag=BJP41_01955
CP017606	RASTtk_NCBI	CDS	372631	373587	.	+	.	locus_tag=BJP41_01955;Name=Sigma factor RpoE negative regulatory protein RseB precursor;note="KEGG_prediction;KO:K03598;Description:rseB;_sigma-E_factor_negative_regulatory_protein_RseB"
CP017606	RASTtk_NCBI	gene	373584	375383	.	+	.	locus_tag=BJP41_01960
CP017606	RASTtk_NCBI	CDS	373584	375383	.	+	.	locus_tag=BJP41_01960;Name=Translation elongation factor LepA;note="KEGG_prediction;KO:K03596;Description:lepA;_GTP-binding_protein_LepA"
CP017606	RASTtk_NCBI	gene	375404	376375	.	+	.	locus_tag=BJP41_01965
CP017606	RASTtk_NCBI	CDS	375404	376375	.	+	.	locus_tag=BJP41_01965;Name=Signal peptidase I (EC 3.4.21.89);Ontology_term=KEGG_ENZYME:3.4.21.89;note="KEGG_prediction;KO:K03100;Description:lepB;_signal_peptidase_I_[EC:3.4.21.89]"
CP017606	RASTtk_NCBI	gene	376455	377135	.	+	.	locus_tag=BJP41_01970
CP017606	RASTtk_NCBI	CDS	376455	377135	.	+	.	locus_tag=BJP41_01970;Name=Ribonuclease III (EC 3.1.26.3);Ontology_term=KEGG_ENZYME:3.1.26.3;note="KEGG_prediction;KO:K03685;Description:rnc;_ribonuclease_III_[EC:3.1.26.3]"
CP017606	RASTtk_NCBI	gene	377132	378079	.	+	.	locus_tag=BJP41_01975
CP017606	RASTtk_NCBI	CDS	377132	378079	.	+	.	locus_tag=BJP41_01975;Name=GTP-binding protein Era;note="KEGG_prediction;KO:K03595;Description:era;_GTPase"
CP017606	RASTtk_NCBI	gene	378092	378796	.	+	.	locus_tag=BJP41_01980
CP017606	RASTtk_NCBI	CDS	378092	378796	.	+	.	locus_tag=BJP41_01980;Name=DNA recombination and repair protein RecO;note="KEGG_prediction;KO:K03584;Description:recO;_DNA_repair_protein_RecO_(recombination_protein_O)"
CP017606	RASTtk_NCBI	gene	378861	379742	.	+	.	locus_tag=BJP41_01985
CP017606	RASTtk_NCBI	CDS	378861	379742	.	+	.	locus_tag=BJP41_01985;Name=Protein involved in stability of MscS mechanosensitive channel;note="KEGG_prediction;KO:K03442;Description:mscS;_small_conductance_mechanosensitive_channel"
CP017606	RASTtk_NCBI	gene	379784	380509	.	+	.	locus_tag=BJP41_01990
CP017606	RASTtk_NCBI	CDS	379784	380509	.	+	.	locus_tag=BJP41_01990;Name=Protein of unknown function DUF541;note="KEGG_prediction;KO:K09807;Description:uncharacterized_protein"
CP017606	RASTtk_NCBI	gene	380506	381432	.	-	.	locus_tag=BJP41_01995
CP017606	RASTtk_NCBI	CDS	380506	381432	.	-	.	locus_tag=BJP41_01995;Name=regulator of length of O-antigen component of lipopolysaccharide chains
CP017606	RASTtk_NCBI	gene	381488	382654	.	-	.	locus_tag=BJP41_02000
CP017606	RASTtk_NCBI	CDS	381488	382654	.	-	.	locus_tag=BJP41_02000;Name=UDP-glucose dehydrogenase (EC 1.1.1.22);Ontology_term=KEGG_ENZYME:1.1.1.22;note="KEGG_prediction;KO:K00012;Description:UGDH;_UDPglucose_6-dehydrogenase_[EC:1.1.1.22]"
CP017606	RASTtk_NCBI	gene	382843	384795	.	-	.	locus_tag=BJP41_02005
CP017606	RASTtk_NCBI	CDS	382843	384795	.	-	.	locus_tag=BJP41_02005;Name=Macrolide export ATP-binding/permease protein MacB (EC 3.6.3.-);Ontology_term=KEGG_ENZYME:3.6.3.-;note="KEGG_prediction;KO:K05685;Description:macB;_macrolide_transport_system_ATP-binding/permease_protein_[EC:3.6.3.-]"
CP017606	RASTtk_NCBI	gene	384795	385931	.	-	.	locus_tag=BJP41_02010
CP017606	RASTtk_NCBI	CDS	384795	385931	.	-	.	locus_tag=BJP41_02010;Name=Macrolide-specific efflux protein MacA;note="KEGG_prediction;KO:K13888;Description:macA;_membrane_fusion_protein,_macrolide-specific_efflux_system"
CP017606	RASTtk_NCBI	gene	385974	387134	.	-	.	locus_tag=BJP41_02015
CP017606	RASTtk_NCBI	CDS	385974	387134	.	-	.	locus_tag=BJP41_02015;Name=Cysteine desulfurase (EC 2.8.1.7), IscS subfamily;Ontology_term=KEGG_ENZYME:2.8.1.7;note="KEGG_prediction;KO:K04487;Description:iscS;_cysteine_desulfurase_[EC:2.8.1.7]"
CP017606	RASTtk_NCBI	gene	387178	387579	.	-	.	locus_tag=BJP41_02020
CP017606	RASTtk_NCBI	CDS	387178	387579	.	-	.	locus_tag=BJP41_02020;Name=Mutator mutT protein (7,8-dihydro-8-oxoguanine-triphosphatase) (EC 3.6.1.-);Ontology_term=KEGG_ENZYME:3.6.1.-;note="KEGG_prediction;KO:K03574;Description:mutT;_8-oxo-dGTP_diphosphatase_[EC:3.6.1.55]"
CP017606	RASTtk_NCBI	gene	387805	388383	.	-	.	locus_tag=BJP41_02025
CP017606	RASTtk_NCBI	CDS	387805	388383	.	-	.	locus_tag=BJP41_02025;Name=NfuA Fe-S protein maturation;note="KEGG_prediction;KO:K07400;Description:nfuA;_Fe/S_biogenesis_protein_NfuA"
CP017606	RASTtk_NCBI	gene	388434	389129	.	-	.	locus_tag=BJP41_02030
CP017606	RASTtk_NCBI	CDS	388434	389129	.	-	.	locus_tag=BJP41_02030;Name=Competence protein F homolog, phosphoribosyltransferase domain protein YhgH required for utilization of DNA as sole source of carbon and energy
CP017606	RASTtk_NCBI	gene	389172	389951	.	+	.	locus_tag=BJP41_02035
CP017606	RASTtk_NCBI	CDS	389172	389951	.	+	.	locus_tag=BJP41_02035;Name=Biotin synthesis protein BioH;note="KEGG_prediction;KO:K02170;Description:bioH;_pimeloyl-[acyl-carrier_protein]_methyl_ester_esterase_[EC:3.1.1.85]"
CP017606	NCBI	gene	390145	390221	.	+	.	locus_tag=BJP41_02040
CP017606	NCBI	tRNA	390145	390221	.	+	.	locus_tag=BJP41_02040;Name=tRNA-Arg;product=tRNA-Arg;inference="COORDINATES: profile:tRNAscan-SE:1.23";anticodon=(pos:390179..390181,aa:Arg,seq:ccg);NCBI Feature Key=tRNA
CP017606	NCBI	gene	390230	390305	.	+	.	locus_tag=BJP41_02045
CP017606	NCBI	tRNA	390230	390305	.	+	.	locus_tag=BJP41_02045;Name=tRNA-His;product=tRNA-His;inference="COORDINATES: profile:tRNAscan-SE:1.23";anticodon=(pos:390263..390265,aa:His,seq:gtg);NCBI Feature Key=tRNA
CP017606	NCBI	gene	390338	390423	.	+	.	locus_tag=BJP41_02050
CP017606	NCBI	tRNA	390338	390423	.	+	.	locus_tag=BJP41_02050;Name=tRNA-Leu;product=tRNA-Leu;inference="COORDINATES: profile:tRNAscan-SE:1.23";anticodon=(pos:390372..390374,aa:Leu,seq:cag);NCBI Feature Key=tRNA
CP017606	NCBI	gene	390444	390520	.	+	.	locus_tag=BJP41_02055
CP017606	NCBI	tRNA	390444	390520	.	+	.	locus_tag=BJP41_02055;Name=tRNA-Pro;product=tRNA-Pro;inference="COORDINATES: profile:tRNAscan-SE:1.23";anticodon=(pos:390478..390480,aa:Pro,seq:tgg);NCBI Feature Key=tRNA
CP017606	RASTtk_NCBI	gene	390533	391267	.	-	.	locus_tag=BJP41_02060
CP017606	RASTtk_NCBI	CDS	390533	391267	.	-	.	locus_tag=BJP41_02060;Name=COG1496: Uncharacterized conserved protein;note="KEGG_prediction;KO:K05810;Description:yfiH;_laccase_domain-containing_protein"
CP017606	RASTtk_NCBI	gene	391273	392250	.	-	.	locus_tag=BJP41_02065
CP017606	RASTtk_NCBI	CDS	391273	392250	.	-	.	locus_tag=BJP41_02065;Name=Ribosomal large subunit pseudouridine synthase D (EC 4.2.1.70);Ontology_term=KEGG_ENZYME:4.2.1.70;note="KEGG_prediction;KO:K06180;Description:rluD;_23S_rRNA_pseudouridine1911/1915/1917_synthase_[EC:5.4.99.23]"
CP017606	RASTtk_NCBI	gene	392382	393110	.	+	.	locus_tag=BJP41_02070
CP017606	RASTtk_NCBI	CDS	392382	393110	.	+	.	locus_tag=BJP41_02070;Name=Probable component of the lipoprotein assembly complex (forms a complex with YaeT, YfgL, and NlpB);note="KEGG_prediction;KO:K05807;Description:bamD;_outer_membrane_protein_assembly_factor_BamD"
CP017606	RASTtk_NCBI	gene	393150	393506	.	+	.	locus_tag=BJP41_02075
CP017606	RASTtk_NCBI	CDS	393150	393506	.	+	.	locus_tag=BJP41_02075;Name=Ribosome hibernation protein YfiA;note="KEGG_prediction;KO:K05809;Description:raiA;_ribosome-associated_inhibitor_A"
CP017606	RASTtk_NCBI	gene	393562	394656	.	+	.	locus_tag=BJP41_02080
CP017606	RASTtk_NCBI	CDS	393562	394656	.	+	.	locus_tag=BJP41_02080;Name=tRNA-specific 2-thiouridylase MnmA;note="KEGG_prediction;KO:K00566;Description:mnmA;_tRNA-uridine_2-sulfurtransferase_[EC:2.8.1.13]"
CP017606	RASTtk_NCBI	gene	394768	396144	.	+	.	locus_tag=BJP41_02085
CP017606	RASTtk_NCBI	CDS	394768	396144	.	+	.	locus_tag=BJP41_02085;Name=Adenylosuccinate lyase (EC 4.3.2.2);Ontology_term=KEGG_ENZYME:4.3.2.2;note="KEGG_prediction;KO:K01756;Description:purB;_adenylosuccinate_lyase_[EC:4.3.2.2]"
CP017606	RASTtk_NCBI	gene	396338	397675	.	-	.	locus_tag=BJP41_02090
CP017606	RASTtk_NCBI	CDS	396338	397675	.	-	.	locus_tag=BJP41_02090;Name=TldE protein, part of TldE/TldD proteolytic complex;note="KEGG_prediction;KO:K03592;Description:pmbA;_PmbA_protein"
CP017606	RASTtk_NCBI	gene	397772	398203	.	-	.	locus_tag=BJP41_02095
CP017606	RASTtk_NCBI	CDS	397772	398203	.	-	.	locus_tag=BJP41_02095;Name=Inner membrane protein;note="KEGG_prediction;KO:K19168;Description:cptA;_toxin_CptA"
CP017606	RASTtk_NCBI	gene	398184	398450	.	-	.	locus_tag=BJP41_02100
CP017606	RASTtk_NCBI	CDS	398184	398450	.	-	.	locus_tag=BJP41_02100;Name=YgfY COG2938;note="KEGG_prediction;KO:K09159;Description:cptB;_antitoxin_CptB"
CP017606	Infernal	gene	398575	398666	.	-	.	locus_tag=BJP41_02101
CP017606	Infernal	ncRNA	398575	398666	.	-	.	locus_tag=BJP41_02101;Name=snoR27;Note=accession_Rfam:RF01287_score:34.0_evalue:0,0025
CP017606	RASTtk_NCBI	gene	398687	399025	.	-	.	locus_tag=BJP41_02105
CP017606	RASTtk_NCBI	CDS	398687	399025	.	-	.	locus_tag=BJP41_02105;Name=Putative cytoplasmic protein;note="KEGG_prediction;KO:K09892;Description:zapB;_cell_division_protein_ZapB"
CP017606	RASTtk_NCBI	gene	399356	400435	.	-	.	locus_tag=BJP41_02110
CP017606	RASTtk_NCBI	CDS	399356	400435	.	-	.	locus_tag=BJP41_02110;Name=Alpha-related fimbriae major subunit
CP017606	RASTtk_NCBI	gene	400444	400986	.	-	.	locus_tag=BJP41_02115
CP017606	RASTtk_NCBI	CDS	400444	400986	.	-	.	locus_tag=BJP41_02115;Name=Alpha-related fimbriae minor subunit 2
CP017606	RASTtk_NCBI	gene	400943	401647	.	-	.	locus_tag=BJP41_02120
CP017606	RASTtk_NCBI	CDS	400943	401647	.	-	.	locus_tag=BJP41_02120;Name=Alpha-related fimbriae chaperone 1
CP017606	RASTtk_NCBI	gene	401619	402299	.	-	.	locus_tag=BJP41_02125
CP017606	RASTtk_NCBI	CDS	401619	402299	.	-	.	locus_tag=BJP41_02125;Name=Alpha-related fimbriae chaperone 1
CP017606	RASTtk_NCBI	gene	402296	404614	.	-	.	locus_tag=BJP41_02130
CP017606	RASTtk_NCBI	CDS	402296	404614	.	-	.	locus_tag=BJP41_02130;Name=Alpha-related fimbriae usher protein
CP017606	RASTtk_NCBI	gene	404774	405286	.	-	.	locus_tag=BJP41_02135
CP017606	RASTtk_NCBI	CDS	404774	405286	.	-	.	locus_tag=BJP41_02135;Name=hypothetical protein
CP017606	RASTtk_NCBI	gene	405835	405960	.	-	.	locus_tag=BJP41_02140
CP017606	RASTtk_NCBI	CDS	405835	405960	.	-	.	locus_tag=BJP41_02140;Name=hypothetical protein
CP017606	RASTtk_NCBI	gene	406007	406816	.	+	.	locus_tag=BJP41_02145
CP017606	RASTtk_NCBI	CDS	406007	406816	.	+	.	locus_tag=BJP41_02145;Name=hypothetical protein
CP017606	NCBI	gene	407217	407292	.	+	.	locus_tag=BJP41_02150
CP017606	NCBI	tRNA	407217	407292	.	+	.	locus_tag=BJP41_02150;Name=tRNA-Val;product=tRNA-Val;inference="COORDINATES: profile:tRNAscan-SE:1.23";anticodon=(pos:407250..407252,aa:Val,seq:tac);NCBI Feature Key=tRNA
CP017606	NCBI	gene	407308	407383	.	+	.	locus_tag=BJP41_02155
CP017606	NCBI	tRNA	407308	407383	.	+	.	locus_tag=BJP41_02155;Name=tRNA-Lys;product=tRNA-Lys;inference="COORDINATES: profile:tRNAscan-SE:1.23";anticodon=(pos:407341..407343,aa:Lys,seq:ttt);NCBI Feature Key=tRNA
CP017606	RASTtk_NCBI	gene	407524	408135	.	+	.	locus_tag=BJP41_02160
CP017606	RASTtk_NCBI	CDS	407524	408135	.	+	.	locus_tag=BJP41_02160;Name=Outer membrane lipoprotein carrier protein LolA;note="KEGG_prediction;KO:K03634;Description:lolA;_outer_membrane_lipoprotein_carrier_protein"
CP017606	RASTtk_NCBI	gene	408129	408305	.	-	.	locus_tag=BJP41_02165
CP017606	RASTtk_NCBI	CDS	408129	408305	.	-	.	locus_tag=BJP41_02165;Name=hypothetical protein
CP017606	RASTtk_NCBI	gene	408304	410202	.	+	.	locus_tag=BJP41_02170
CP017606	RASTtk_NCBI	CDS	408304	410202	.	+	.	locus_tag=BJP41_02170;Name=Topoisomerase IV subunit B (EC 5.99.1.-);Ontology_term=KEGG_ENZYME:5.99.1.-;note="KEGG_prediction;KO:K02622;Description:parE;_topoisomerase_IV_subunit_B_[EC:5.99.1.-]"
CP017606	RASTtk_NCBI	gene	410286	411311	.	+	.	locus_tag=BJP41_02175
CP017606	RASTtk_NCBI	CDS	410286	411311	.	+	.	locus_tag=BJP41_02175;Name=Muramoyltetrapeptide carboxypeptidase (EC 3.4.17.13);Ontology_term=KEGG_ENZYME:3.4.17.13;note="KEGG_prediction;KO:K01297;Description:ldcA;_muramoyltetrapeptide_carboxypeptidase_[EC:3.4.17.13]"
CP017606	RASTtk_NCBI	gene	411495	413732	.	+	.	locus_tag=BJP41_02180
CP017606	RASTtk_NCBI	CDS	411495	413732	.	+	.	locus_tag=BJP41_02180;Name=Topoisomerase IV subunit A (EC 5.99.1.-);Ontology_term=KEGG_ENZYME:5.99.1.-;note="KEGG_prediction;KO:K02621;Description:parC;_topoisomerase_IV_subunit_A_[EC:5.99.1.-]"
CP017606	RASTtk_NCBI	gene	413793	414530	.	+	.	locus_tag=BJP41_02185
CP017606	RASTtk_NCBI	CDS	413793	414530	.	+	.	locus_tag=BJP41_02185;Name=1-acyl-sn-glycerol-3-phosphate acyltransferase (EC 2.3.1.51);Ontology_term=KEGG_ENZYME:2.3.1.51;note="KEGG_prediction;KO:K00655;Description:plsC;_1-acyl-sn-glycerol-3-phosphate_acyltransferase_[EC:2.3.1.51]"
CP017606	RASTtk_NCBI	gene	414637	416049	.	-	.	locus_tag=BJP41_02190
CP017606	RASTtk_NCBI	CDS	414637	416049	.	-	.	locus_tag=BJP41_02190;Name=Pyruvate kinase (EC 2.7.1.40);Ontology_term=KEGG_ENZYME:2.7.1.40;note="KEGG_prediction;KO:K00873;Description:PK;_pyruvate_kinase_[EC:2.7.1.40]"
CP017606	RASTtk_NCBI	gene	416171	416305	.	+	.	locus_tag=BJP41_02195
CP017606	RASTtk_NCBI	CDS	416171	416305	.	+	.	locus_tag=BJP41_02195;Name=hypothetical protein
CP017606	RASTtk_NCBI	gene	416558	416944	.	-	.	locus_tag=BJP41_02200
CP017606	RASTtk_NCBI	CDS	416558	416944	.	-	.	locus_tag=BJP41_02200;Name=DNA uptake protein and related DNA-binding proteins;note="KEGG_prediction;KO:K02237;Description:comEA;_competence_protein_ComEA"
CP017606	RASTtk_NCBI	gene	417092	418966	.	-	.	locus_tag=BJP41_02205
CP017606	RASTtk_NCBI	CDS	417092	418966	.	-	.	locus_tag=BJP41_02205;Name=Peptidyl-prolyl cis-trans isomerase PpiD (EC 5.2.1.8);Ontology_term=KEGG_ENZYME:5.2.1.8;note="KEGG_prediction;KO:K03770;Description:ppiD;_peptidyl-prolyl_cis-trans_isomerase_D_[EC:5.2.1.8]"
CP017606	RASTtk_NCBI	gene	419054	421483	.	-	.	locus_tag=BJP41_02210
CP017606	RASTtk_NCBI	CDS	419054	421483	.	-	.	locus_tag=BJP41_02210;Name=ATP-dependent protease La (EC 3.4.21.53) Type I;Ontology_term=KEGG_ENZYME:3.4.21.53;note="KEGG_prediction;KO:K01338;Description:lon;_ATP-dependent_Lon_protease_[EC:3.4.21.53]"
CP017606	RASTtk_NCBI	gene	421777	423042	.	-	.	locus_tag=BJP41_02215
CP017606	RASTtk_NCBI	CDS	421777	423042	.	-	.	locus_tag=BJP41_02215;Name=ATP-dependent Clp protease ATP-binding subunit ClpX;note="KEGG_prediction;KO:K03544;Description:clpX;_ATP-dependent_Clp_protease_ATP-binding_subunit_ClpX"
CP017606	RASTtk_NCBI	gene	423130	423777	.	-	.	locus_tag=BJP41_02220
CP017606	RASTtk_NCBI	CDS	423130	423777	.	-	.	locus_tag=BJP41_02220;Name=ATP-dependent Clp protease proteolytic subunit (EC 3.4.21.92);Ontology_term=KEGG_ENZYME:3.4.21.92;note="KEGG_prediction;KO:K01358;Description:clpP;_ATP-dependent_Clp_protease,_protease_subunit_[EC:3.4.21.92]"
CP017606	RASTtk_NCBI	gene	423925	425247	.	-	.	locus_tag=BJP41_02225
CP017606	RASTtk_NCBI	CDS	423925	425247	.	-	.	locus_tag=BJP41_02225;Name=Cell division trigger factor (EC 5.2.1.8);Ontology_term=KEGG_ENZYME:5.2.1.8;note="KEGG_prediction;KO:K03545;Description:tig;_trigger_factor"
CP017606	NCBI	gene	425950	426024	.	-	.	locus_tag=BJP41_02230
CP017606	NCBI	tRNA	425950	426024	.	-	.	locus_tag=BJP41_02230;Name=tRNA-Gln;product=tRNA-Gln;inference="COORDINATES: profile:tRNAscan-SE:1.23";anticodon=(pos:complement(425990..425992),aa:Gln,seq:ctg);NCBI Feature Key=tRNA
CP017606	NCBI	gene	426098	426172	.	-	.	locus_tag=BJP41_02235
CP017606	NCBI	tRNA	426098	426172	.	-	.	locus_tag=BJP41_02235;Name=tRNA-Gln;product=tRNA-Gln;inference="COORDINATES: profile:tRNAscan-SE:1.23";anticodon=(pos:complement(426138..426140),aa:Gln,seq:ttg);NCBI Feature Key=tRNA
CP017606	NCBI	gene	426201	426285	.	-	.	locus_tag=BJP41_02240
CP017606	NCBI	tRNA	426201	426285	.	-	.	locus_tag=BJP41_02240;Name=tRNA-Leu;product=tRNA-Leu;inference="COORDINATES: profile:tRNAscan-SE:1.23";anticodon=(pos:complement(426249..426251),aa:Leu,seq:tag);NCBI Feature Key=tRNA
CP017606	NCBI	gene	426288	426364	.	-	.	locus_tag=BJP41_02245
CP017606	NCBI	tRNA	426288	426364	.	-	.	locus_tag=BJP41_02245;Name=tRNA-Met;product=tRNA-Met;inference="COORDINATES: profile:tRNAscan-SE:1.23";anticodon=(pos:complement(426328..426330),aa:Met,seq:cat);NCBI Feature Key=tRNA
CP017606	RASTtk_NCBI	gene	426531	427448	.	-	.	locus_tag=BJP41_02250
CP017606	RASTtk_NCBI	CDS	426531	427448	.	-	.	locus_tag=BJP41_02250;Name=Ribosomal protein L11 methyltransferase (EC 2.1.1.-);Ontology_term=KEGG_ENZYME:2.1.1.-;note="KEGG_prediction;KO:K02687;Description:prmA;_ribosomal_protein_L11_methyltransferase_[EC:2.1.1.-]"
CP017606	RASTtk_NCBI	gene	427424	428896	.	-	.	locus_tag=BJP41_02255
CP017606	RASTtk_NCBI	CDS	427424	428896	.	-	.	locus_tag=BJP41_02255;Name=Pantothenate:Na+ symporter (TC 2.A.21.1.1);note="KEGG_prediction;KO:K14392;Description:panF;_sodium/pantothenate_symporter"
CP017606	RASTtk_NCBI	gene	428893	429168	.	-	.	locus_tag=BJP41_02260
CP017606	RASTtk_NCBI	CDS	428893	429168	.	-	.	locus_tag=BJP41_02260;Name=FIG003021: Membrane protein
CP017606	RASTtk_NCBI	gene	429546	430562	.	+	.	locus_tag=BJP41_02265
CP017606	RASTtk_NCBI	CDS	429546	430562	.	+	.	locus_tag=BJP41_02265;Name=hypothetical protein
CP017606	RASTtk_NCBI	gene	430546	430668	.	-	.	locus_tag=BJP41_02270
CP017606	RASTtk_NCBI	CDS	430546	430668	.	-	.	locus_tag=BJP41_02270;Name=hypothetical protein
CP017606	RASTtk_NCBI	gene	430667	431254	.	+	.	locus_tag=BJP41_02275
CP017606	RASTtk_NCBI	CDS	430667	431254	.	+	.	locus_tag=BJP41_02275;Name=Para-aminobenzoate synthase, amidotransferase component (EC 2.6.1.85);Ontology_term=KEGG_ENZYME:2.6.1.85;note="KEGG_prediction;KO:K01664;Description:pabA;_para-aminobenzoate_synthetase_component_II_[EC:2.6.1.85]"
CP017606	RASTtk_NCBI	gene	431251	432174	.	+	.	locus_tag=BJP41_02280
CP017606	RASTtk_NCBI	CDS	431251	432174	.	+	.	locus_tag=BJP41_02280;Name=Lipid A biosynthesis lauroyl acyltransferase (EC 2.3.1.-);Ontology_term=KEGG_ENZYME:2.3.1.-;note="KEGG_prediction;KO:K02517;Description:lpxL;_Kdo2-lipid_IVA_lauroyltransferase_[EC:2.3.1.241]"
CP017606	RASTtk_NCBI	gene	432166	432351	.	-	.	locus_tag=BJP41_02285
CP017606	RASTtk_NCBI	CDS	432166	432351	.	-	.	locus_tag=BJP41_02285;Name=hypothetical protein
CP017606	NCBI	CDS	432344	433145	.	-	.	locus_tag=BJP41_02290;Name=addiction module;inference="EXISTENCE: similar to AA sequence:RefSeq:WP_058342612.1";note="frameshifted Derived by automated computational analysis using gene prediction method: Protein Homology.";pseudo=;codon_start=1;transl_table=11;product="addiction module protein";NCBI Feature Key=CDS
CP017606	NCBI	gene	432344	433145	.	-	.	locus_tag=BJP41_02290;pseudo=
CP017606	RASTtk_NCBI	gene	433312	433716	.	-	.	locus_tag=BJP41_02295
CP017606	RASTtk_NCBI	CDS	433312	433716	.	-	.	locus_tag=BJP41_02295;Name=IS630;note="59.66% ISOt3_aa2";note="Issaga prediction"
CP017606	RASTtk_NCBI	gene	433757	434134	.	-	.	locus_tag=BJP41_02300
CP017606	RASTtk_NCBI	CDS	433757	434134	.	-	.	locus_tag=BJP41_02300;Name=IS630;note="59.40% ISMae21_aa1";note="Issaga prediction"
CP017606	RASTtk_NCBI	gene	434450	434659	.	+	.	locus_tag=BJP41_02305
CP017606	RASTtk_NCBI	CDS	434450	434659	.	+	.	locus_tag=BJP41_02305;Name=Cold shock protein CspC;note="KEGG_prediction;KO:K03704;Description:cspA;_cold_shock_protein_(beta-ribbon,_CspA_family)"
CP017606	Infernal	gene	434282	434686	.	+	.	locus_tag=BJP41_02306
CP017606	Infernal	ncRNA	434282	434686	.	+	.	locus_tag=BJP41_02306;Name=cspA;Note=accession_Rfam:RF01766_score:76.7_evalue:3,8E-19
CP017606	RASTtk_NCBI	gene	434826	435488	.	-	.	locus_tag=BJP41_02310
CP017606	RASTtk_NCBI	CDS	434826	435488	.	-	.	locus_tag=BJP41_02310;Name=Cyclic AMP receptor protein;note="KEGG_prediction;KO:K10914;Description:crp;_CRP/FNR_family_transcriptional_regulator,_cyclic_AMP_receptor_protein"
CP017606	RASTtk_NCBI	gene	435721	437382	.	+	.	locus_tag=BJP41_02315
CP017606	RASTtk_NCBI	CDS	435721	437382	.	+	.	locus_tag=BJP41_02315;Name=DNA repair protein RecN;note="KEGG_prediction;KO:K03631;Description:recN;_DNA_repair_protein_RecN_(Recombination_protein_N)"
CP017606	RASTtk_NCBI	gene	437438	437767	.	+	.	locus_tag=BJP41_02320
CP017606	RASTtk_NCBI	CDS	437438	437767	.	+	.	locus_tag=BJP41_02320;Name=Outer membrane lipoprotein SmpA, a component of the essential YaeT outer-membrane protein assembly complex;note="KEGG_prediction;KO:K06186;Description:bamE;_outer_membrane_protein_assembly_factor_BamE"
CP017606	RASTtk_NCBI	gene	437852	438796	.	+	.	locus_tag=BJP41_02330
CP017606	RASTtk_NCBI	CDS	437852	438796	.	+	.	locus_tag=BJP41_02330;Name=Riboflavin kinase (EC 2.7.1.26) / FMN adenylyltransferase (EC 2.7.7.2);Ontology_term=KEGG_ENZYME:2.7.1.26,KEGG_ENZYME:2.7.7.2;note="KEGG_prediction;KO:K11753;Description:ribF;_riboflavin_kinase_/_FMN_adenylyltransferase_[EC:2.7.1.26_2.7.7.2]"
CP017606	RASTtk_NCBI	gene	438815	441691	.	+	.	locus_tag=BJP41_02335
CP017606	RASTtk_NCBI	CDS	438815	441691	.	+	.	locus_tag=BJP41_02335;Name=Isoleucyl-tRNA synthetase (EC 6.1.1.5);Ontology_term=KEGG_ENZYME:6.1.1.5;note="KEGG_prediction;KO:K01870;Description:IARS;_isoleucyl-tRNA_synthetase_[EC:6.1.1.5]"
CP017606	RASTtk_NCBI	gene	441692	442210	.	+	.	locus_tag=BJP41_02340
CP017606	RASTtk_NCBI	CDS	441692	442210	.	+	.	locus_tag=BJP41_02340;Name=Lipoprotein signal peptidase (EC 3.4.23.36);Ontology_term=KEGG_ENZYME:3.4.23.36;note="KEGG_prediction;KO:K03101;Description:lspA;_signal_peptidase_II_[EC:3.4.23.36]"
CP017606	RASTtk_NCBI	gene	442212	442829	.	+	.	locus_tag=BJP41_02345
CP017606	RASTtk_NCBI	CDS	442212	442829	.	+	.	locus_tag=BJP41_02345;Name=FKBP-type peptidyl-prolyl cis-trans isomerase SlpA (EC 5.2.1.8);Ontology_term=KEGG_ENZYME:5.2.1.8;note="KEGG_prediction;KO:K03774;Description:slpA;_FKBP-type_peptidyl-prolyl_cis-trans_isomerase_SlpA_[EC:5.2.1.8]"
CP017606	RASTtk_NCBI	gene	442810	443769	.	+	.	locus_tag=BJP41_02350
CP017606	RASTtk_NCBI	CDS	442810	443769	.	+	.	locus_tag=BJP41_02350;Name=4-hydroxy-3-methylbut-2-enyl diphosphate reductase (EC 1.17.1.2);Ontology_term=KEGG_ENZYME:1.17.1.2;note="KEGG_prediction;KO:K03527;Description:ispH;_4-hydroxy-3-methylbut-2-en-1-yl_diphosphate_reductase_[EC:1.17.7.4]"
CP017606	RASTtk_NCBI	gene	443900	445366	.	+	.	locus_tag=BJP41_02355
CP017606	RASTtk_NCBI	CDS	443900	445366	.	+	.	locus_tag=BJP41_02355;Name=4-amino-4-deoxy-L-arabinose transferase and related glycosyltransferases of PMT family
CP017606	RASTtk_NCBI	gene	445497	446144	.	-	.	locus_tag=BJP41_02360
CP017606	RASTtk_NCBI	CDS	445497	446144	.	-	.	locus_tag=BJP41_02360;Name=hypothetical protein
CP017606	RASTtk_NCBI	gene	446391	447464	.	+	.	locus_tag=BJP41_02370
CP017606	RASTtk_NCBI	CDS	446391	447464	.	+	.	locus_tag=BJP41_02370;Name=ADP-heptose--lipooligosaccharide heptosyltransferase II (EC 2.4.1.-);Ontology_term=KEGG_ENZYME:2.4.1.-;note="KEGG_prediction;KO:K02843;Description:waaF;_heptosyltransferase_II_[EC:2.4.-.-]"
CP017606	RASTtk_NCBI	gene	447474	448442	.	+	.	locus_tag=BJP41_02375
CP017606	RASTtk_NCBI	CDS	447474	448442	.	+	.	locus_tag=BJP41_02375;Name=Lipopolysaccharide heptosyltransferase I (EC 2.4.1.-);Ontology_term=KEGG_ENZYME:2.4.1.-;note="KEGG_prediction;KO:K02841;Description:waaC;_heptosyltransferase_I_[EC:2.4.-.-]"
CP017606	RASTtk_NCBI	CDS	448456	457089	.	-	.	locus_tag=BJP41_02380;Name=T1SS secreted agglutinin RTX;note="pseudogenisation because of TE insertion and indel and SNP"
CP017606	RASTtk_NCBI	gene	448456	457089	.	-	.	locus_tag=BJP41_02380;pseudo=
CP017606	RASTtk_NCBI	gene	457243	457620	.	+	.	locus_tag=BJP41_02385
CP017606	RASTtk_NCBI	CDS	457243	457620	.	+	.	locus_tag=BJP41_02385;Name=IS630;note="59.40% ISMae21_aa1";note="Issaga prediction"
CP017606	RASTtk_NCBI	gene	457661	458065	.	+	.	locus_tag=BJP41_02390
CP017606	RASTtk_NCBI	CDS	457661	458065	.	+	.	locus_tag=BJP41_02390;Name=IS630;note="60.83% ISOt3_aa2";note="Issaga prediction"
CP017606	RASTtk_NCBI	CDS	458081	467862	.	-	.	locus_tag=BJP41_02405;Name=T1SS secreted agglutinin RTX;note="pseudogenisation because of TE insertion and indel and SNP"
CP017606	RASTtk_NCBI	gene	458081	467862	.	-	.	locus_tag=BJP41_02405;pseudo=
CP017606	RASTtk_NCBI	gene	468330	468989	.	-	.	locus_tag=BJP41_02410
CP017606	RASTtk_NCBI	CDS	468330	468989	.	-	.	locus_tag=BJP41_02410;Name=Carbonic anhydrase (EC 4.2.1.1);Ontology_term=KEGG_ENZYME:4.2.1.1;note="KEGG_prediction;KO:K01673;Description:cynT;_carbonic_anhydrase_[EC:4.2.1.1]"
CP017606	RASTtk_NCBI	gene	469078	470334	.	-	.	locus_tag=BJP41_02415
CP017606	RASTtk_NCBI	CDS	469078	470334	.	-	.	locus_tag=BJP41_02415;Name=UDP-N-acetylglucosamine 1-carboxyvinyltransferase (EC 2.5.1.7);Ontology_term=KEGG_ENZYME:2.5.1.7;note="KEGG_prediction;KO:K00790;Description:murA;_UDP-N-acetylglucosamine_1-carboxyvinyltransferase_[EC:2.5.1.7]"
CP017606	RASTtk_NCBI	gene	470369	470617	.	-	.	locus_tag=BJP41_02420
CP017606	RASTtk_NCBI	CDS	470369	470617	.	-	.	locus_tag=BJP41_02420;Name=YrbA protein
CP017606	RASTtk_NCBI	gene	470630	471253	.	-	.	locus_tag=BJP41_02425
CP017606	RASTtk_NCBI	CDS	470630	471253	.	-	.	locus_tag=BJP41_02425;Name=Uncharacterized ABC transporter, auxiliary component YrbC;note="KEGG_prediction;KO:K07323;Description:mlaC;_phospholipid_transport_system_substrate-binding_protein"
CP017606	RASTtk_NCBI	gene	471269	471778	.	-	.	locus_tag=BJP41_02430
CP017606	RASTtk_NCBI	CDS	471269	471778	.	-	.	locus_tag=BJP41_02430;Name=Uncharacterized ABC transporter, periplasmic component YrbD;note="KEGG_prediction;KO:K02067;Description:mlaD;_phospholipid/cholesterol/gamma-HCH_transport_system_substrate-binding_protein"
CP017606	RASTtk_NCBI	gene	471778	472566	.	-	.	locus_tag=BJP41_02435
CP017606	RASTtk_NCBI	CDS	471778	472566	.	-	.	locus_tag=BJP41_02435;Name=Uncharacterized ABC transporter, permease component YrbE;note="KEGG_prediction;KO:K02066;Description:mlaE;_phospholipid/cholesterol/gamma-HCH_transport_system_permease_protein"
CP017606	RASTtk_NCBI	gene	472594	473382	.	-	.	locus_tag=BJP41_02440
CP017606	RASTtk_NCBI	CDS	472594	473382	.	-	.	locus_tag=BJP41_02440;Name=Uncharacterized ABC transporter, ATP-binding protein YrbF;note="KEGG_prediction;KO:K02065;Description:mlaF;_phospholipid/cholesterol/gamma-HCH_transport_system_ATP-binding_protein"
CP017606	RASTtk_NCBI	gene	473443	473613	.	+	.	locus_tag=BJP41_02445
CP017606	RASTtk_NCBI	CDS	473443	473613	.	+	.	locus_tag=BJP41_02445;Name=hypothetical protein
CP017606	RASTtk_NCBI	gene	473753	474730	.	+	.	locus_tag=BJP41_02450
CP017606	RASTtk_NCBI	CDS	473753	474730	.	+	.	locus_tag=BJP41_02450;Name=Arabinose 5-phosphate isomerase (EC 5.3.1.13);Ontology_term=KEGG_ENZYME:5.3.1.13;note="KEGG_prediction;KO:K06041;Description:kdsD;_arabinose-5-phosphate_isomerase_[EC:5.3.1.13]"
CP017606	RASTtk_NCBI	gene	474746	475303	.	+	.	locus_tag=BJP41_02455
CP017606	RASTtk_NCBI	CDS	474746	475303	.	+	.	locus_tag=BJP41_02455;Name=3-deoxy-D-manno-octulosonate 8-phosphate phosphatase (EC 3.1.3.45);Ontology_term=KEGG_ENZYME:3.1.3.45;note="KEGG_prediction;KO:K03270;Description:kdsC;_3-deoxy-D-manno-octulosonate_8-phosphate_phosphatase_(KDO_8-P_phosphatase)_[EC:3.1.3.45]"
CP017606	RASTtk_NCBI	gene	475317	475934	.	+	.	locus_tag=BJP41_02460
CP017606	RASTtk_NCBI	CDS	475317	475934	.	+	.	locus_tag=BJP41_02460;Name=Uncharacterized protein YrbK clustered with lipopolysaccharide transporters;note="KEGG_prediction;KO:K11719;Description:lptC;_lipopolysaccharide_export_system_protein_LptC"
CP017606	RASTtk_NCBI	gene	475909	476454	.	+	.	locus_tag=BJP41_02465
CP017606	RASTtk_NCBI	CDS	475909	476454	.	+	.	locus_tag=BJP41_02465;Name=LptA, protein essential for LPS transport across the periplasm;note="KEGG_prediction;KO:K09774;Description:lptA;_lipopolysaccharide_export_system_protein_LptA"
CP017606	RASTtk_NCBI	gene	476454	477179	.	+	.	locus_tag=BJP41_02470
CP017606	RASTtk_NCBI	CDS	476454	477179	.	+	.	locus_tag=BJP41_02470;Name=Lipopolysaccharide ABC transporter, ATP-binding protein LptB;note="KEGG_prediction;KO:K06861;Description:lptB;_lipopolysaccharide_export_system_ATP-binding_protein_[EC:3.6.3.-]"
CP017606	RASTtk_NCBI	gene	477260	477730	.	+	.	locus_tag=BJP41_02475
CP017606	RASTtk_NCBI	CDS	477260	477730	.	+	.	locus_tag=BJP41_02475;Name=PTS IIA-like nitrogen-regulatory protein PtsN;note="KEGG_prediction;KO:K02806;Description:PTS-Ntr-EIIA;_PTS_system,_nitrogen_regulatory_IIA_component_[EC:2.7.1.-]"
CP017606	RASTtk_NCBI	gene	477828	478682	.	+	.	locus_tag=BJP41_02480
CP017606	RASTtk_NCBI	CDS	477828	478682	.	+	.	locus_tag=BJP41_02480;Name=FIG000506: Predicted P-loop-containing kinase;note="KEGG_prediction;KO:K06958;Description:rapZ;_RNase_adapter_protein_RapZ"
CP017606	RASTtk_NCBI	gene	478749	479669	.	+	.	locus_tag=BJP41_02485
CP017606	RASTtk_NCBI	CDS	478749	479669	.	+	.	locus_tag=BJP41_02485;Name=Aspartate carbamoyltransferase (EC 2.1.3.2);Ontology_term=KEGG_ENZYME:2.1.3.2;note="KEGG_prediction;KO:K00609;Description:pyrB;_aspartate_carbamoyltransferase_catalytic_subunit_[EC:2.1.3.2]"
CP017606	RASTtk_NCBI	gene	479705	480319	.	+	.	locus_tag=BJP41_02490
CP017606	RASTtk_NCBI	CDS	479705	480319	.	+	.	locus_tag=BJP41_02490;Name=Holliday junction DNA helicase RuvA;note="KEGG_prediction;KO:K03550;Description:ruvA;_holliday_junction_DNA_helicase_RuvA_[EC:3.6.4.12]"
CP017606	RASTtk_NCBI	gene	480353	481354	.	+	.	locus_tag=BJP41_02495
CP017606	RASTtk_NCBI	CDS	480353	481354	.	+	.	locus_tag=BJP41_02495;Name=Holliday junction DNA helicase RuvB;note="KEGG_prediction;KO:K03551;Description:ruvB;_holliday_junction_DNA_helicase_RuvB_[EC:3.6.4.12]"
CP017606	RASTtk_NCBI	gene	481409	481606	.	-	.	locus_tag=BJP41_02500
CP017606	RASTtk_NCBI	CDS	481409	481606	.	-	.	locus_tag=BJP41_02500;Name=hypothetical protein
CP017606	RASTtk_NCBI	gene	481598	486943	.	+	.	locus_tag=BJP41_02505
CP017606	RASTtk_NCBI	CDS	481598	486943	.	+	.	locus_tag=BJP41_02505;Name=RTX toxin
CP017606	RASTtk_NCBI	gene	486940	487071	.	-	.	locus_tag=BJP41_02510
CP017606	RASTtk_NCBI	CDS	486940	487071	.	-	.	locus_tag=BJP41_02510;Name=hypothetical protein
CP017606	RASTtk_NCBI	gene	487222	487719	.	+	.	locus_tag=BJP41_02515
CP017606	RASTtk_NCBI	CDS	487222	487719	.	+	.	locus_tag=BJP41_02515;Name=6,7-dimethyl-8-ribityllumazine synthase (EC 2.5.1.78);Ontology_term=KEGG_ENZYME:2.5.1.78;note="KEGG_prediction;KO:K00794;Description:ribH;_6,7-dimethyl-8-ribityllumazine_synthase_[EC:2.5.1.78]"
CP017606	RASTtk_NCBI	gene	487731	488186	.	+	.	locus_tag=BJP41_02520
CP017606	RASTtk_NCBI	CDS	487731	488186	.	+	.	locus_tag=BJP41_02520;Name=Transcription termination protein NusB;note="KEGG_prediction;KO:K03625;Description:nusB;_N_utilization_substance_protein_B"
CP017606	RASTtk_NCBI	gene	488234	489241	.	+	.	locus_tag=BJP41_02525
CP017606	RASTtk_NCBI	CDS	488234	489241	.	+	.	locus_tag=BJP41_02525;Name=Thiamine-monophosphate kinase (EC 2.7.4.16);Ontology_term=KEGG_ENZYME:2.7.4.16;note="KEGG_prediction;KO:K00946;Description:thiL;_thiamine-monophosphate_kinase_[EC:2.7.4.16]"
CP017606	RASTtk_NCBI	gene	489244	489726	.	+	.	locus_tag=BJP41_02530
CP017606	RASTtk_NCBI	CDS	489244	489726	.	+	.	locus_tag=BJP41_02530;Name=Phosphatidylglycerophosphatase A (EC 3.1.3.27);Ontology_term=KEGG_ENZYME:3.1.3.27;note="KEGG_prediction;KO:K01095;Description:pgpA;_phosphatidylglycerophosphatase_A_[EC:3.1.3.27]"
CP017606	RASTtk_NCBI	gene	489852	491429	.	-	.	locus_tag=BJP41_02535
CP017606	RASTtk_NCBI	CDS	489852	491429	.	-	.	locus_tag=BJP41_02535;Name=GMP synthase [glutamine-hydrolyzing] (EC 6.3.5.2);Ontology_term=KEGG_ENZYME:6.3.5.2;note="KEGG_prediction;KO:K01951;Description:guaA;_GMP_synthase_(glutamine-hydrolysing)_[EC:6.3.5.2]"
CP017606	RASTtk_NCBI	gene	491573	493129	.	-	.	locus_tag=BJP41_02540
CP017606	RASTtk_NCBI	CDS	491573	493129	.	-	.	locus_tag=BJP41_02540;Name=Inosine-5'-monophosphate dehydrogenase (EC 1.1.1.205);Ontology_term=KEGG_ENZYME:1.1.1.205;note="KEGG_prediction;KO:K00088;Description:IMPDH;_IMP_dehydrogenase_[EC:1.1.1.205]"
CP017606	RASTtk_NCBI	gene	493173	493304	.	-	.	locus_tag=BJP41_02545
CP017606	RASTtk_NCBI	CDS	493173	493304	.	-	.	locus_tag=BJP41_02545;Name=hypothetical protein
CP017606	RASTtk_NCBI	gene	493270	493824	.	+	.	locus_tag=BJP41_02550
CP017606	RASTtk_NCBI	CDS	493270	493824	.	+	.	locus_tag=BJP41_02550;Name=Integral membrane protein YggT, involved in response to extracytoplasmic stress (osmotic shock);note="KEGG_prediction;KO:K02221;Description:yggT;_YggT_family_protein"
CP017606	RASTtk_NCBI	gene	493850	494452	.	+	.	locus_tag=BJP41_02555
CP017606	RASTtk_NCBI	CDS	493850	494452	.	+	.	locus_tag=BJP41_02555;Name=Nucleoside 5-triphosphatase RdgB (dHAPTP, dITP, XTP-specific) (EC 3.6.1.15);Ontology_term=KEGG_ENZYME:3.6.1.15;note="KEGG_prediction;KO:K02428;Description:rdgB;_XTP/dITP_diphosphohydrolase_[EC:3.6.1.66]"
CP017606	RASTtk_NCBI	gene	494445	495575	.	+	.	locus_tag=BJP41_02560
CP017606	RASTtk_NCBI	CDS	494445	495575	.	+	.	locus_tag=BJP41_02560;Name=Radical SAM family enzyme, similar to coproporphyrinogen III oxidase, oxygen-independent, clustered with nucleoside-triphosphatase RdgB
CP017606	RASTtk_NCBI	gene	495659	497131	.	+	.	locus_tag=BJP41_02565
CP017606	RASTtk_NCBI	CDS	495659	497131	.	+	.	locus_tag=BJP41_02565;Name=Exodeoxyribonuclease I (EC 3.1.11.1);Ontology_term=KEGG_ENZYME:3.1.11.1;note="KEGG_prediction;KO:K01141;Description:sbcB;_exodeoxyribonuclease_I_[EC:3.1.11.1]"
CP017606	NCBI	gene	497091	497165	.	-	.	locus_tag=BJP41_02570
CP017606	NCBI	tRNA	497091	497165	.	-	.	locus_tag=BJP41_02570;Name=tRNA-Arg;product=tRNA-Arg;inference="COORDINATES: profile:tRNAscan-SE:1.23";anticodon=(pos:complement(497130..497132),aa:Arg,seq:cct);NCBI Feature Key=tRNA
CP017606	RASTtk_NCBI	gene	497257	497601	.	-	.	locus_tag=BJP41_02575
CP017606	RASTtk_NCBI	CDS	497257	497601	.	-	.	locus_tag=BJP41_02575;Name=tRNA 2-thiouridine synthesizing protein E (EC 2.8.1.-);Ontology_term=KEGG_ENZYME:2.8.1.-;note="KEGG_prediction;KO:K11179;Description:tusE;_tRNA_2-thiouridine_synthesizing_protein_E_[EC:2.8.1.-]"
CP017606	RASTtk_NCBI	gene	497604	498398	.	-	.	locus_tag=BJP41_02580
CP017606	RASTtk_NCBI	CDS	497604	498398	.	-	.	locus_tag=BJP41_02580;Name=Thymidylate synthase (EC 2.1.1.45);Ontology_term=KEGG_ENZYME:2.1.1.45;note="KEGG_prediction;KO:K00560;Description:thyA;_thymidylate_synthase_[EC:2.1.1.45]"
CP017606	RASTtk_NCBI	gene	498428	499279	.	-	.	locus_tag=BJP41_02585
CP017606	RASTtk_NCBI	CDS	498428	499279	.	-	.	locus_tag=BJP41_02585;Name=Prolipoprotein diacylglyceryl transferase (EC 2.4.99.-);Ontology_term=KEGG_ENZYME:2.4.99.-;note="KEGG_prediction;KO:K13292;Description:lgt;_phosphatidylglycerol:prolipoprotein_diacylglycerol_transferase_[EC:2.-.-.-]"
CP017606	RASTtk_NCBI	gene	499532	499699	.	-	.	locus_tag=BJP41_02590
CP017606	RASTtk_NCBI	CDS	499532	499699	.	-	.	locus_tag=BJP41_02590;Name=LSU ribosomal protein L33p @ LSU ribosomal protein L33p, zinc-independent;note="KEGG_prediction;KO:K02913;Description:RP-L33;_large_subunit_ribosomal_protein_L33"
CP017606	RASTtk_NCBI	gene	499711	499947	.	-	.	locus_tag=BJP41_02595
CP017606	RASTtk_NCBI	CDS	499711	499947	.	-	.	locus_tag=BJP41_02595;Name=LSU ribosomal protein L28p @ LSU ribosomal protein L28p, zinc-independent;note="KEGG_prediction;KO:K02902;Description:RP-L28;_large_subunit_ribosomal_protein_L28"
CP017606	RASTtk_NCBI	gene	500094	500762	.	-	.	locus_tag=BJP41_02600
CP017606	RASTtk_NCBI	CDS	500094	500762	.	-	.	locus_tag=BJP41_02600;Name=DNA repair protein RadC;note="KEGG_prediction;KO:K03630;Description:radC;_DNA_repair_protein_RadC"
CP017606	RASTtk_NCBI	gene	501198	501440	.	+	.	locus_tag=BJP41_02605
CP017606	RASTtk_NCBI	CDS	501198	501440	.	+	.	locus_tag=BJP41_02605;Name=hypothetical protein
CP017606	RASTtk_NCBI	gene	501554	501934	.	+	.	locus_tag=BJP41_02610
CP017606	RASTtk_NCBI	CDS	501554	501934	.	+	.	locus_tag=BJP41_02610;Name=hypothetical protein
CP017606	RASTtk_NCBI	gene	501989	502129	.	+	.	locus_tag=BJP41_02615
CP017606	RASTtk_NCBI	CDS	501989	502129	.	+	.	locus_tag=BJP41_02615;Name=hypothetical protein
CP017606	RASTtk_NCBI	gene	502171	502317	.	+	.	locus_tag=BJP41_02620
CP017606	RASTtk_NCBI	CDS	502171	502317	.	+	.	locus_tag=BJP41_02620;Name=hypothetical protein
CP017606	RASTtk_NCBI	gene	502358	503098	.	+	.	locus_tag=BJP41_02625
CP017606	RASTtk_NCBI	CDS	502358	503098	.	+	.	locus_tag=BJP41_02625;Name=Chromosomal replication initiator protein DnaA;note="KEGG_prediction;KO:K10763;Description:hda;_DnaA-homolog_protein"
CP017606	RASTtk_NCBI	gene	503315	504688	.	+	.	locus_tag=BJP41_02630
CP017606	RASTtk_NCBI	CDS	503315	504688	.	+	.	locus_tag=BJP41_02630;Name=Glutathione reductase (EC 1.8.1.7);Ontology_term=KEGG_ENZYME:1.8.1.7;note="KEGG_prediction;KO:K00383;Description:GSR;_glutathione_reductase_(NADPH)_[EC:1.8.1.7]"
CP017606	RASTtk_NCBI	gene	504727	505617	.	+	.	locus_tag=BJP41_02635
CP017606	RASTtk_NCBI	CDS	504727	505617	.	+	.	locus_tag=BJP41_02635;Name=Putative DMT superfamily metabolite efflux protein precursor;note="KEGG_prediction;KO:K11939;Description:rhtA;_inner_membrane_transporter_RhtA"
CP017606	RASTtk_NCBI	gene	505930	507459	.	-	.	locus_tag=BJP41_02640
CP017606	RASTtk_NCBI	CDS	505930	507459	.	-	.	locus_tag=BJP41_02640;Name=Exonuclease SbcC
CP017606	RASTtk_NCBI	gene	507832	508341	.	-	.	locus_tag=BJP41_02645
CP017606	RASTtk_NCBI	CDS	507832	508341	.	-	.	locus_tag=BJP41_02645;Name=hypothetical protein
CP017606	RASTtk_NCBI	gene	508662	509345	.	-	.	locus_tag=BJP41_02650
CP017606	RASTtk_NCBI	CDS	508662	509345	.	-	.	locus_tag=BJP41_02650;Name=DNA mismatch repair endonuclease MutH;note="KEGG_prediction;KO:K03573;Description:mutH;_DNA_mismatch_repair_protein_MutH"
CP017606	RASTtk_NCBI	gene	509386	510138	.	-	.	locus_tag=BJP41_02655
CP017606	RASTtk_NCBI	CDS	509386	510138	.	-	.	locus_tag=BJP41_02655;Name=Aerobic respiration control protein arcA;note="KEGG_prediction;KO:K07773;Description:arcA;_two-component_system,_OmpR_family,_aerobic_respiration_control_protein_ArcA"
CP017606	RASTtk_NCBI	gene	510313	510462	.	+	.	locus_tag=BJP41_02660
CP017606	RASTtk_NCBI	CDS	510313	510462	.	+	.	locus_tag=BJP41_02660;Name=hypothetical protein
CP017606	RASTtk_NCBI	gene	510700	513162	.	+	.	locus_tag=BJP41_02665
CP017606	RASTtk_NCBI	CDS	510700	513162	.	+	.	locus_tag=BJP41_02665;Name=Aspartokinase (EC 2.7.2.4) / Homoserine dehydrogenase (EC 1.1.1.3);Ontology_term=KEGG_ENZYME:2.7.2.4,KEGG_ENZYME:1.1.1.3;note="KEGG_prediction;KO:K12524;Description:thrA;_bifunctional_aspartokinase_/_homoserine_dehydrogenase_1_[EC:2.7.2.4_1.1.1.3]"
CP017606	RASTtk_NCBI	gene	513166	514095	.	+	.	locus_tag=BJP41_02670
CP017606	RASTtk_NCBI	CDS	513166	514095	.	+	.	locus_tag=BJP41_02670;Name=Homoserine kinase (EC 2.7.1.39);Ontology_term=KEGG_ENZYME:2.7.1.39;note="KEGG_prediction;KO:K00872;Description:thrB1;_homoserine_kinase_[EC:2.7.1.39]"
CP017606	RASTtk_NCBI	gene	514103	515398	.	+	.	locus_tag=BJP41_02675
CP017606	RASTtk_NCBI	CDS	514103	515398	.	+	.	locus_tag=BJP41_02675;Name=Threonine synthase (EC 4.2.3.1);Ontology_term=KEGG_ENZYME:4.2.3.1;note="KEGG_prediction;KO:K01733;Description:thrC;_threonine_synthase_[EC:4.2.3.1]"
CP017606	RASTtk_NCBI	gene	515440	516291	.	+	.	locus_tag=BJP41_02680
CP017606	RASTtk_NCBI	CDS	515440	516291	.	+	.	locus_tag=BJP41_02680;Name=Methylenetetrahydrofolate dehydrogenase (NADP+) (EC 1.5.1.5) / Methenyltetrahydrofolate cyclohydrolase (EC 3.5.4.9);Ontology_term=KEGG_ENZYME:1.5.1.5,KEGG_ENZYME:3.5.4.9;note="KEGG_prediction;KO:K01491;Description:folD;_methylenetetrahydrofolate_dehydrogenase_(NADP+)_/_methenyltetrahydrofolate_cyclohydrolase_[EC:1.5.1.5_3.5.4.9]"
CP017606	RASTtk_NCBI	gene	516344	517381	.	-	.	locus_tag=BJP41_02685
CP017606	RASTtk_NCBI	CDS	516344	517381	.	-	.	locus_tag=BJP41_02685;Name=Lysyl-lysine 2,3-aminomutase;note="KEGG_prediction;KO:K19810;Description:epmB;_L-lysine_2,3-aminomutase_[EC:5.4.3.-]"
CP017606	RASTtk_NCBI	gene	517419	517985	.	+	.	locus_tag=BJP41_02690
CP017606	RASTtk_NCBI	CDS	517419	517985	.	+	.	locus_tag=BJP41_02690;Name=Translation elongation factor P;note="KEGG_prediction;KO:K02356;Description:efp;_elongation_factor_P"
CP017606	RASTtk_NCBI	gene	518068	519051	.	+	.	locus_tag=BJP41_02695
CP017606	RASTtk_NCBI	CDS	518068	519051	.	+	.	locus_tag=BJP41_02695;Name=6-phosphofructokinase (EC 2.7.1.11);Ontology_term=KEGG_ENZYME:2.7.1.11;note="KEGG_prediction;KO:K00850;Description:pfkA;_6-phosphofructokinase_1_[EC:2.7.1.11]"
CP017606	NCBI	gene	519124	519503	.	-	.	locus_tag=BJP41_02700
CP017606	NCBI	ncRNA	519124	519503	.	-	.	locus_tag=BJP41_02700;Name=rnpB ncRNA;ncRNA_class=RNase_P_RNA;gene=rnpB;product="RNase P RNA component class A";inference="COORDINATES: nucleotide motif:Rfam:12.0:RF00010";inference="COORDINATES: profile:INFERNAL:1.1.1";note="Derived by automated computational analysis using gene prediction method: cmsearch.";db_xref=RFAM:RF00010;NCBI Feature Key=ncRNA
CP017606	Infernal	gene	519532	519591	.	+	.	locus_tag=BJP41_02701
CP017606	Infernal	ncRNA	519532	519591	.	+	.	locus_tag=BJP41_02701;Name=Thr_leader;Note=accession_Rfam:RF00506_score:27.1_evalue:0,0058
CP017606	Infernal	gene	519559	519703	.	-	.	locus_tag=BJP41_02702
CP017606	Infernal	ncRNA	519559	519703	.	-	.	locus_tag=BJP41_02702;Name=Leu_leader;Note=accession_Rfam:RF00512_score:27.8_evalue:0,0011
CP017606	RASTtk_NCBI	gene	519671	522613	.	-	.	locus_tag=BJP41_02705
CP017606	RASTtk_NCBI	CDS	519671	522613	.	-	.	locus_tag=BJP41_02705;Name=possible serine protease homolog;note="TXSScan_prediction;Gene:T5aSS_PF03797;Ref:T5aSS"
CP017606	RASTtk_NCBI	gene	522998	523870	.	-	.	locus_tag=BJP41_02710
CP017606	RASTtk_NCBI	CDS	522998	523870	.	-	.	locus_tag=BJP41_02710;Name=Succinyl-CoA ligase [ADP-forming] alpha chain (EC 6.2.1.5);Ontology_term=KEGG_ENZYME:6.2.1.5;note="KEGG_prediction;KO:K01902;Description:sucD;_succinyl-CoA_synthetase_alpha_subunit_[EC:6.2.1.5]"
CP017606	RASTtk_NCBI	gene	523870	525036	.	-	.	locus_tag=BJP41_02715
CP017606	RASTtk_NCBI	CDS	523870	525036	.	-	.	locus_tag=BJP41_02715;Name=Succinyl-CoA ligase [ADP-forming] beta chain (EC 6.2.1.5);Ontology_term=KEGG_ENZYME:6.2.1.5;note="KEGG_prediction;KO:K01903;Description:sucC;_succinyl-CoA_synthetase_beta_subunit_[EC:6.2.1.5]"
CP017606	RASTtk_NCBI	gene	525154	526440	.	-	.	locus_tag=BJP41_02720
CP017606	RASTtk_NCBI	CDS	525154	526440	.	-	.	locus_tag=BJP41_02720;Name=Dihydrolipoamide succinyltransferase component (E2) of 2-oxoglutarate dehydrogenase complex (EC 2.3.1.61);Ontology_term=KEGG_ENZYME:2.3.1.61;note="KEGG_prediction;KO:K00658;Description:DLST;_2-oxoglutarate_dehydrogenase_E2_component_(dihydrolipoamide_succinyltransferase)_[EC:2.3.1.61]"
CP017606	RASTtk_NCBI	gene	526482	529286	.	-	.	locus_tag=BJP41_02725
CP017606	RASTtk_NCBI	CDS	526482	529286	.	-	.	locus_tag=BJP41_02725;Name=2-oxoglutarate dehydrogenase E1 component (EC 1.2.4.2);Ontology_term=KEGG_ENZYME:1.2.4.2;note="KEGG_prediction;KO:K00164;Description:OGDH;_2-oxoglutarate_dehydrogenase_E1_component_[EC:1.2.4.2]"
CP017606	RASTtk_NCBI	gene	529323	530051	.	-	.	locus_tag=BJP41_02730
CP017606	RASTtk_NCBI	CDS	529323	530051	.	-	.	locus_tag=BJP41_02730;Name=Succinate dehydrogenase iron-sulfur protein (EC 1.3.99.1);Ontology_term=KEGG_ENZYME:1.3.99.1;note="KEGG_prediction;KO:K00240;Description:sdhB;_succinate_dehydrogenase_/_fumarate_reductase,_iron-sulfur_subunit_[EC:1.3.5.1_1.3.5.4]"
CP017606	NCBI	CDS	530105	531870	.	-	.	locus_tag=BJP41_02735;Name=Succinate dehydrogenase flavoprotein subunit (EC 1.3.99.1);Ontology_term=KEGG_ENZYME:1.3.99.1;inference="EXISTENCE: similar to AA sequence:RefSeq:WP_019081143.1";note="frameshifted Derived by automated computational analysis using gene prediction method: Protein Homology.";pseudo=;codon_start=1;transl_table=11;product="succinate dehydrogenase flavoprotein subunit";NCBI …
CP017606	NCBI	gene	530105	531870	.	-	.	locus_tag=BJP41_02735;pseudo=
CP017606	RASTtk_NCBI	gene	531871	532218	.	-	.	locus_tag=BJP41_02740
CP017606	RASTtk_NCBI	CDS	531871	532218	.	-	.	locus_tag=BJP41_02740;Name=Succinate dehydrogenase hydrophobic membrane anchor protein;note="KEGG_prediction;KO:K00242;Description:sdhD;_succinate_dehydrogenase_/_fumarate_reductase,_membrane_anchor_subunit"
CP017606	RASTtk_NCBI	gene	532212	532634	.	-	.	locus_tag=BJP41_02745
CP017606	RASTtk_NCBI	CDS	532212	532634	.	-	.	locus_tag=BJP41_02745;Name=Succinate dehydrogenase cytochrome b-556 subunit;note="KEGG_prediction;KO:K00241;Description:sdhC;_succinate_dehydrogenase_/_fumarate_reductase,_cytochrome_b_subunit"
CP017606	RASTtk_NCBI	gene	532973	534256	.	+	.	locus_tag=BJP41_02750
CP017606	RASTtk_NCBI	CDS	532973	534256	.	+	.	locus_tag=BJP41_02750;Name=Citrate synthase (si) (EC 2.3.3.1);Ontology_term=KEGG_ENZYME:2.3.3.1;note="KEGG_prediction;KO:K01647;Description:CS;_citrate_synthase_[EC:2.3.3.1]"
CP017606	RASTtk_NCBI	gene	534353	535045	.	+	.	locus_tag=BJP41_02755
CP017606	RASTtk_NCBI	CDS	534353	535045	.	+	.	locus_tag=BJP41_02755;Name=RTX toxin
CP017606	RASTtk_NCBI	gene	535370	535618	.	-	.	locus_tag=BJP41_02760
CP017606	RASTtk_NCBI	CDS	535370	535618	.	-	.	locus_tag=BJP41_02760;Name=Ferrous iron-sensisng transcriptional regulator FeoC;note="KEGG_prediction;KO:K07490;Description:feoC;_ferrous_iron_transport_protein_C"
CP017606	RASTtk_NCBI	gene	535615	537903	.	-	.	locus_tag=BJP41_02765
CP017606	RASTtk_NCBI	CDS	535615	537903	.	-	.	locus_tag=BJP41_02765;Name=Ferrous iron transport protein B;note="KEGG_prediction;KO:K04759;Description:feoB;_ferrous_iron_transport_protein_B"
CP017606	RASTtk_NCBI	gene	537921	538136	.	-	.	locus_tag=BJP41_02770
CP017606	RASTtk_NCBI	CDS	537921	538136	.	-	.	locus_tag=BJP41_02770;Name=Ferrous iron transport protein A;note="KEGG_prediction;KO:K04758;Description:feoA;_ferrous_iron_transport_protein_A"
CP017606	RASTtk_NCBI	gene	538667	539800	.	+	.	locus_tag=BJP41_02775
CP017606	RASTtk_NCBI	CDS	538667	539800	.	+	.	locus_tag=BJP41_02775;Name=Siderophore biosynthesis protein
CP017606	RASTtk_NCBI	gene	540102	540911	.	+	.	locus_tag=BJP41_02780
CP017606	RASTtk_NCBI	CDS	540102	540911	.	+	.	locus_tag=BJP41_02780;Name=Diaminopimelate decarboxylase (EC 4.1.1.20);Ontology_term=KEGG_ENZYME:4.1.1.20;note="KEGG_prediction;KO:K01586;Description:lysA;_diaminopimelate_decarboxylase_[EC:4.1.1.20]"
CP017606	RASTtk_NCBI	gene	540880	541575	.	+	.	locus_tag=BJP41_02785
CP017606	RASTtk_NCBI	CDS	540880	541575	.	+	.	locus_tag=BJP41_02785;Name=Cystathionine beta-synthase (EC 4.2.1.22);Ontology_term=KEGG_ENZYME:4.2.1.22;note="KEGG_prediction;KO:K01697;Description:CBS;_cystathionine_beta-synthase_[EC:4.2.1.22]"
CP017606	NCBI	CDS	541572	542718	.	+	.	locus_tag=BJP41_02790;Name=Tauropine dehydrogenase;inference="EXISTENCE: similar to AA sequence:RefSeq:WP_010463211.1";note="frameshifted Derived by automated computational analysis using gene prediction method: Protein Homology.";pseudo=;codon_start=1;transl_table=11;product="hypothetical protein";NCBI Feature Key=CDS
CP017606	NCBI	gene	541572	542718	.	+	.	locus_tag=BJP41_02790;pseudo=
CP017606	RASTtk_NCBI	gene	542740	543645	.	+	.	locus_tag=BJP41_02795
CP017606	RASTtk_NCBI	CDS	542740	543645	.	+	.	locus_tag=BJP41_02795;Name=Multidrug resistance protein B
CP017606	NCBI	CDS	543848	544913	.	+	.	locus_tag=BJP41_02800;Name=Iron(III) dicitrate transport system permease protein FecD (TC 3.A.1.14.1);inference="EXISTENCE: similar to AA sequence:RefSeq:WP_015874227.1";note="frameshifted Derived by automated computational analysis using gene prediction method: Protein Homology.";pseudo=;codon_start=1;transl_table=11;product="iron-siderophore ABC transporter permease";NCBI Feature Key=CDS;note="…
CP017606	NCBI	gene	543848	544913	.	+	.	locus_tag=BJP41_02800;pseudo=
CP017606	RASTtk_NCBI	gene	544907	545680	.	+	.	locus_tag=BJP41_02805
CP017606	RASTtk_NCBI	CDS	544907	545680	.	+	.	locus_tag=BJP41_02805;Name=putative iron ABC transporter ATP-binding protein;note="KEGG_prediction;KO:K02013;Description:ABC.FEV.A;_iron_complex_transport_system_ATP-binding_protein_[EC:3.6.3.34]"
CP017606	RASTtk_NCBI	gene	545932	546252	.	+	.	locus_tag=BJP41_02810
CP017606	RASTtk_NCBI	CDS	545932	546252	.	+	.	locus_tag=BJP41_02810;Name=SSU ribosomal protein S10p (S20e);note="KEGG_prediction;KO:K02946;Description:RP-S10;_small_subunit_ribosomal_protein_S10"
CP017606	RASTtk_NCBI	gene	546285	546917	.	+	.	locus_tag=BJP41_02815
CP017606	RASTtk_NCBI	CDS	546285	546917	.	+	.	locus_tag=BJP41_02815;Name=LSU ribosomal protein L3p (L3e);note="KEGG_prediction;KO:K02906;Description:RP-L3;_large_subunit_ribosomal_protein_L3"
CP017606	RASTtk_NCBI	gene	546934	547539	.	+	.	locus_tag=BJP41_02820
CP017606	RASTtk_NCBI	CDS	546934	547539	.	+	.	locus_tag=BJP41_02820;Name=LSU ribosomal protein L4p (L1e);note="KEGG_prediction;KO:K02926;Description:RP-L4;_large_subunit_ribosomal_protein_L4"
CP017606	RASTtk_NCBI	gene	547536	547838	.	+	.	locus_tag=BJP41_02825
CP017606	RASTtk_NCBI	CDS	547536	547838	.	+	.	locus_tag=BJP41_02825;Name=LSU ribosomal protein L23p (L23Ae);note="KEGG_prediction;KO:K02892;Description:RP-L23;_large_subunit_ribosomal_protein_L23"
CP017606	RASTtk_NCBI	gene	547855	548679	.	+	.	locus_tag=BJP41_02830
CP017606	RASTtk_NCBI	CDS	547855	548679	.	+	.	locus_tag=BJP41_02830;Name=LSU ribosomal protein L2p (L8e);note="KEGG_prediction;KO:K02886;Description:RP-L2;_large_subunit_ribosomal_protein_L2"
CP017606	RASTtk_NCBI	gene	548696	548977	.	+	.	locus_tag=BJP41_02835
CP017606	RASTtk_NCBI	CDS	548696	548977	.	+	.	locus_tag=BJP41_02835;Name=SSU ribosomal protein S19p (S15e);note="KEGG_prediction;KO:K02965;Description:RP-S19;_small_subunit_ribosomal_protein_S19"
CP017606	RASTtk_NCBI	gene	548991	549341	.	+	.	locus_tag=BJP41_02840
CP017606	RASTtk_NCBI	CDS	548991	549341	.	+	.	locus_tag=BJP41_02840;Name=LSU ribosomal protein L22p (L17e);note="KEGG_prediction;KO:K02890;Description:RP-L22;_large_subunit_ribosomal_protein_L22"
CP017606	RASTtk_NCBI	gene	549341	550042	.	+	.	locus_tag=BJP41_02845
CP017606	RASTtk_NCBI	CDS	549341	550042	.	+	.	locus_tag=BJP41_02845;Name=SSU ribosomal protein S3p (S3e);note="KEGG_prediction;KO:K02982;Description:RP-S3;_small_subunit_ribosomal_protein_S3"
CP017606	RASTtk_NCBI	gene	550042	550452	.	+	.	locus_tag=BJP41_02850
CP017606	RASTtk_NCBI	CDS	550042	550452	.	+	.	locus_tag=BJP41_02850;Name=LSU ribosomal protein L16p (L10e);note="KEGG_prediction;KO:K02878;Description:RP-L16;_large_subunit_ribosomal_protein_L16"
CP017606	RASTtk_NCBI	gene	550452	550661	.	+	.	locus_tag=BJP41_02855
CP017606	RASTtk_NCBI	CDS	550452	550661	.	+	.	locus_tag=BJP41_02855;Name=LSU ribosomal protein L29p (L35e);note="KEGG_prediction;KO:K02904;Description:RP-L29;_large_subunit_ribosomal_protein_L29"
CP017606	RASTtk_NCBI	gene	550658	550912	.	+	.	locus_tag=BJP41_02860
CP017606	RASTtk_NCBI	CDS	550658	550912	.	+	.	locus_tag=BJP41_02860;Name=SSU ribosomal protein S17p (S11e);note="KEGG_prediction;KO:K02961;Description:RP-S17;_small_subunit_ribosomal_protein_S17"
CP017606	RASTtk_NCBI	gene	550950	551075	.	+	.	locus_tag=BJP41_02865
CP017606	RASTtk_NCBI	CDS	550950	551075	.	+	.	locus_tag=BJP41_02865;Name=hypothetical protein
CP017606	RASTtk_NCBI	gene	551072	551443	.	+	.	locus_tag=BJP41_02870
CP017606	RASTtk_NCBI	CDS	551072	551443	.	+	.	locus_tag=BJP41_02870;Name=LSU ribosomal protein L14p (L23e);note="KEGG_prediction;KO:K02874;Description:RP-L14;_large_subunit_ribosomal_protein_L14"
CP017606	RASTtk_NCBI	gene	551454	551783	.	+	.	locus_tag=BJP41_02875
CP017606	RASTtk_NCBI	CDS	551454	551783	.	+	.	locus_tag=BJP41_02875;Name=LSU ribosomal protein L24p (L26e);note="KEGG_prediction;KO:K02895;Description:RP-L24;_large_subunit_ribosomal_protein_L24"
CP017606	RASTtk_NCBI	gene	551805	552344	.	+	.	locus_tag=BJP41_02880
CP017606	RASTtk_NCBI	CDS	551805	552344	.	+	.	locus_tag=BJP41_02880;Name=LSU ribosomal protein L5p (L11e);note="KEGG_prediction;KO:K02931;Description:RP-L5;_large_subunit_ribosomal_protein_L5"
CP017606	RASTtk_NCBI	gene	552360	552665	.	+	.	locus_tag=BJP41_02885
CP017606	RASTtk_NCBI	CDS	552360	552665	.	+	.	locus_tag=BJP41_02885;Name=SSU ribosomal protein S14p (S29e) @ SSU ribosomal protein S14p (S29e), zinc-independent;note="KEGG_prediction;KO:K02954;Description:RP-S14;_small_subunit_ribosomal_protein_S14"
CP017606	RASTtk_NCBI	gene	552700	553095	.	+	.	locus_tag=BJP41_02890
CP017606	RASTtk_NCBI	CDS	552700	553095	.	+	.	locus_tag=BJP41_02890;Name=SSU ribosomal protein S8p (S15Ae);note="KEGG_prediction;KO:K02994;Description:RP-S8;_small_subunit_ribosomal_protein_S8"
CP017606	RASTtk_NCBI	gene	553109	553642	.	+	.	locus_tag=BJP41_02895
CP017606	RASTtk_NCBI	CDS	553109	553642	.	+	.	locus_tag=BJP41_02895;Name=LSU ribosomal protein L6p (L9e);note="KEGG_prediction;KO:K02933;Description:RP-L6;_large_subunit_ribosomal_protein_L6"
CP017606	RASTtk_NCBI	gene	553652	554005	.	+	.	locus_tag=BJP41_02900
CP017606	RASTtk_NCBI	CDS	553652	554005	.	+	.	locus_tag=BJP41_02900;Name=LSU ribosomal protein L18p (L5e);note="KEGG_prediction;KO:K02881;Description:RP-L18;_large_subunit_ribosomal_protein_L18"
CP017606	RASTtk_NCBI	gene	554025	554534	.	+	.	locus_tag=BJP41_02905
CP017606	RASTtk_NCBI	CDS	554025	554534	.	+	.	locus_tag=BJP41_02905;Name=SSU ribosomal protein S5p (S2e);note="KEGG_prediction;KO:K02988;Description:RP-S5;_small_subunit_ribosomal_protein_S5"
CP017606	RASTtk_NCBI	gene	554539	554742	.	+	.	locus_tag=BJP41_02910
CP017606	RASTtk_NCBI	CDS	554539	554742	.	+	.	locus_tag=BJP41_02910;Name=LSU ribosomal protein L30p (L7e);note="KEGG_prediction;KO:K02907;Description:RP-L30;_large_subunit_ribosomal_protein_L30"
CP017606	RASTtk_NCBI	gene	554733	555167	.	+	.	locus_tag=BJP41_02915
CP017606	RASTtk_NCBI	CDS	554733	555167	.	+	.	locus_tag=BJP41_02915;Name=LSU ribosomal protein L15p (L27Ae);note="KEGG_prediction;KO:K02876;Description:RP-L15;_large_subunit_ribosomal_protein_L15"
CP017606	RASTtk_NCBI	gene	555175	556500	.	+	.	locus_tag=BJP41_02920
CP017606	RASTtk_NCBI	CDS	555175	556500	.	+	.	locus_tag=BJP41_02920;Name=Preprotein translocase secY subunit (TC 3.A.5.1.1);note="KEGG_prediction;KO:K03076;Description:secY;_preprotein_translocase_subunit_SecY"
CP017606	RASTtk_NCBI	gene	556534	556650	.	+	.	locus_tag=BJP41_02925
CP017606	RASTtk_NCBI	CDS	556534	556650	.	+	.	locus_tag=BJP41_02925;Name=LSU ribosomal protein L36p @ LSU ribosomal protein L36p, zinc-dependent;note="KEGG_prediction;KO:K02919;Description:RP-L36;_large_subunit_ribosomal_protein_L36"
CP017606	Infernal	gene	556715	556818	.	+	.	locus_tag=BJP41_02926
CP017606	Infernal	ncRNA	556715	556818	.	+	.	locus_tag=BJP41_02926;Name=Alpha_RBS;Note=accession_Rfam:RF00140_score:92.2_evalue:5,5E-22
CP017606	RASTtk_NCBI	gene	556786	557142	.	+	.	locus_tag=BJP41_02930
CP017606	RASTtk_NCBI	CDS	556786	557142	.	+	.	locus_tag=BJP41_02930;Name=SSU ribosomal protein S13p (S18e);note="KEGG_prediction;KO:K02952;Description:RP-S13;_small_subunit_ribosomal_protein_S13"
CP017606	RASTtk_NCBI	gene	557158	557547	.	+	.	locus_tag=BJP41_02935
CP017606	RASTtk_NCBI	CDS	557158	557547	.	+	.	locus_tag=BJP41_02935;Name=SSU ribosomal protein S11p (S14e);note="KEGG_prediction;KO:K02948;Description:RP-S11;_small_subunit_ribosomal_protein_S11"
CP017606	RASTtk_NCBI	gene	557578	558198	.	+	.	locus_tag=BJP41_02940
CP017606	RASTtk_NCBI	CDS	557578	558198	.	+	.	locus_tag=BJP41_02940;Name=SSU ribosomal protein S4p (S9e);note="KEGG_prediction;KO:K02986;Description:RP-S4;_small_subunit_ribosomal_protein_S4"
CP017606	RASTtk_NCBI	gene	558224	559216	.	+	.	locus_tag=BJP41_02945
CP017606	RASTtk_NCBI	CDS	558224	559216	.	+	.	locus_tag=BJP41_02945;Name=DNA-directed RNA polymerase alpha subunit (EC 2.7.7.6);Ontology_term=KEGG_ENZYME:2.7.7.6;note="KEGG_prediction;KO:K03040;Description:rpoA;_DNA-directed_RNA_polymerase_subunit_alpha_[EC:2.7.7.6]"
CP017606	RASTtk_NCBI	gene	559255	559650	.	+	.	locus_tag=BJP41_02950
CP017606	RASTtk_NCBI	CDS	559255	559650	.	+	.	locus_tag=BJP41_02950;Name=LSU ribosomal protein L17p;note="KEGG_prediction;KO:K02879;Description:RP-L17;_large_subunit_ribosomal_protein_L17"
CP017606	RASTtk_NCBI	gene	559628	559741	.	-	.	locus_tag=BJP41_02955
CP017606	RASTtk_NCBI	CDS	559628	559741	.	-	.	locus_tag=BJP41_02955;Name=hypothetical protein
CP017606	RASTtk_NCBI	gene	559791	560690	.	+	.	locus_tag=BJP41_02960
CP017606	RASTtk_NCBI	CDS	559791	560690	.	+	.	locus_tag=BJP41_02960;Name=4-hydroxy-tetrahydrodipicolinate synthase (EC 4.3.3.7);Ontology_term=KEGG_ENZYME:4.3.3.7;note="KEGG_prediction;KO:K01714;Description:dapA;_4-hydroxy-tetrahydrodipicolinate_synthase_[EC:4.3.3.7]"
CP017606	RASTtk_NCBI	gene	560710	561786	.	+	.	locus_tag=BJP41_02965
CP017606	RASTtk_NCBI	CDS	560710	561786	.	+	.	locus_tag=BJP41_02965;Name=Outer membrane protein NlpB, lipoprotein component of the protein assembly complex (forms a complex with YaeT, YfiO, and YfgL) Lipoprotein-34 precursor;note="KEGG_prediction;KO:K07287;Description:bamC;_outer_membrane_protein_assembly_factor_BamC"
CP017606	RASTtk_NCBI	gene	561828	562541	.	+	.	locus_tag=BJP41_02970
CP017606	RASTtk_NCBI	CDS	561828	562541	.	+	.	locus_tag=BJP41_02970;Name=Phosphoribosylaminoimidazole-succinocarboxamide synthase (EC 6.3.2.6);Ontology_term=KEGG_ENZYME:6.3.2.6;note="KEGG_prediction;KO:K01923;Description:purC;_phosphoribosylaminoimidazole-succinocarboxamide_synthase_[EC:6.3.2.6]"
CP017606	RASTtk_NCBI	gene	562600	564648	.	+	.	locus_tag=BJP41_02975
CP017606	RASTtk_NCBI	CDS	562600	564648	.	+	.	locus_tag=BJP41_02975;Name=Oligopeptidase A (EC 3.4.24.70);Ontology_term=KEGG_ENZYME:3.4.24.70;note="KEGG_prediction;KO:K01414;Description:prlC;_oligopeptidase_A_[EC:3.4.24.70]"
CP017606	RASTtk_NCBI	gene	564657	566312	.	-	.	locus_tag=BJP41_02980
CP017606	RASTtk_NCBI	CDS	564657	566312	.	-	.	locus_tag=BJP41_02980;Name=L,D-transpeptidase YcbB;note="KEGG_prediction;KO:K21470;Description:ycbB;_L,D-transpeptidase_YcbB"
CP017606	RASTtk_NCBI	gene	566349	570764	.	-	.	locus_tag=BJP41_02985
CP017606	RASTtk_NCBI	CDS	566349	570764	.	-	.	locus_tag=BJP41_02985;Name=Chromosome partition protein MukB;note="KEGG_prediction;KO:K03632;Description:mukB;_chromosome_partition_protein_MukB"
CP017606	RASTtk_NCBI	gene	570761	571495	.	-	.	locus_tag=BJP41_02990
CP017606	RASTtk_NCBI	CDS	570761	571495	.	-	.	locus_tag=BJP41_02990;Name=Chromosome partition protein MukE;note="KEGG_prediction;KO:K03804;Description:mukE;_chromosome_partition_protein_MukE"
CP017606	RASTtk_NCBI	gene	571476	572804	.	-	.	locus_tag=BJP41_02995
CP017606	RASTtk_NCBI	CDS	571476	572804	.	-	.	locus_tag=BJP41_02995;Name=Chromosome partition protein MukF;note="KEGG_prediction;KO:K03633;Description:mukF;_chromosome_partition_protein_MukF"
CP017606	RASTtk_NCBI	gene	572816	573139	.	-	.	locus_tag=BJP41_03000
CP017606	RASTtk_NCBI	CDS	572816	573139	.	-	.	locus_tag=BJP41_03000;Name=Integration host factor alpha subunit;note="KEGG_prediction;KO:K04764;Description:ihfA;_integration_host_factor_subunit_alpha"
CP017606	Infernal	gene	572890	573052	.	+	.	locus_tag=BJP41_03001
CP017606	Infernal	ncRNA	572890	573052	.	+	.	locus_tag=BJP41_03001;Name=sau-50;Note=accession_Rfam:RF02391_score:30.5_evalue:0,0017
CP017606	RASTtk_NCBI	gene	573145	575544	.	-	.	locus_tag=BJP41_03005
CP017606	RASTtk_NCBI	CDS	573145	575544	.	-	.	locus_tag=BJP41_03005;Name=Phenylalanyl-tRNA synthetase beta chain (EC 6.1.1.20);Ontology_term=KEGG_ENZYME:6.1.1.20;note="KEGG_prediction;KO:K01890;Description:FARSB;_phenylalanyl-tRNA_synthetase_beta_chain_[EC:6.1.1.20]"
CP017606	RASTtk_NCBI	gene	575559	576542	.	-	.	locus_tag=BJP41_03010
CP017606	RASTtk_NCBI	CDS	575559	576542	.	-	.	locus_tag=BJP41_03010;Name=Phenylalanyl-tRNA synthetase alpha chain (EC 6.1.1.20);Ontology_term=KEGG_ENZYME:6.1.1.20;note="KEGG_prediction;KO:K01889;Description:FARSA;_phenylalanyl-tRNA_synthetase_alpha_chain_[EC:6.1.1.20]"
CP017606	RASTtk_NCBI	gene	576683	577039	.	-	.	locus_tag=BJP41_03015
CP017606	RASTtk_NCBI	CDS	576683	577039	.	-	.	locus_tag=BJP41_03015;Name=LSU ribosomal protein L20p;note="KEGG_prediction;KO:K02887;Description:RP-L20;_large_subunit_ribosomal_protein_L20"
CP017606	RASTtk_NCBI	gene	577079	577276	.	-	.	locus_tag=BJP41_03020
CP017606	RASTtk_NCBI	CDS	577079	577276	.	-	.	locus_tag=BJP41_03020;Name=LSU ribosomal protein L35p;note="KEGG_prediction;KO:K02916;Description:RP-L35;_large_subunit_ribosomal_protein_L35"
CP017606	RASTtk_NCBI	gene	577374	577928	.	-	.	locus_tag=BJP41_03025
CP017606	RASTtk_NCBI	CDS	577374	577928	.	-	.	locus_tag=BJP41_03025;Name=Translation initiation factor 3;note="KEGG_prediction;KO:K02520;Description:infC;_translation_initiation_factor_IF-3"
CP017606	RASTtk_NCBI	gene	577945	579861	.	-	.	locus_tag=BJP41_03030
CP017606	RASTtk_NCBI	CDS	577945	579861	.	-	.	locus_tag=BJP41_03030;Name=Threonyl-tRNA synthetase (EC 6.1.1.3);Ontology_term=KEGG_ENZYME:6.1.1.3;note="KEGG_prediction;KO:K01868;Description:TARS;_threonyl-tRNA_synthetase_[EC:6.1.1.3]"
CP017606	RASTtk_NCBI	gene	579985	581247	.	-	.	locus_tag=BJP41_03035
CP017606	RASTtk_NCBI	CDS	579985	581247	.	-	.	locus_tag=BJP41_03035;Name=Aspartate aminotransferase (EC 2.6.1.1);Ontology_term=KEGG_ENZYME:2.6.1.1;note="KEGG_prediction;KO:K14260;Description:alaA;_alanine-synthesizing_transaminase_[EC:2.6.1.66_2.6.1.2]"
CP017606	RASTtk_NCBI	gene	581327	583009	.	-	.	locus_tag=BJP41_03040
CP017606	RASTtk_NCBI	CDS	581327	583009	.	-	.	locus_tag=BJP41_03040;Name=PTS system, fructose-specific IIB component (EC 2.7.1.69) / PTS system, fructose-specific IIC component (EC 2.7.1.69);Ontology_term=KEGG_ENZYME:2.7.1.69,KEGG_ENZYME:2.7.1.69;note="KEGG_prediction;KO:K02769;Description:PTS-Fru-EIIB;_PTS_system,_fructose-specific_IIB_component_[EC:2.7.1.202]"
CP017606	RASTtk_NCBI	gene	583021	583956	.	-	.	locus_tag=BJP41_03045
CP017606	RASTtk_NCBI	CDS	583021	583956	.	-	.	locus_tag=BJP41_03045;Name=1-phosphofructokinase (EC 2.7.1.56);Ontology_term=KEGG_ENZYME:2.7.1.56;note="KEGG_prediction;KO:K00882;Description:fruK;_1-phosphofructokinase_[EC:2.7.1.56]"
CP017606	RASTtk_NCBI	gene	583953	585086	.	-	.	locus_tag=BJP41_03050
CP017606	RASTtk_NCBI	CDS	583953	585086	.	-	.	locus_tag=BJP41_03050;Name=Fructose-specific phosphocarrier protein HPr (EC 2.7.1.69) / PTS system, fructose-specific IIA component (EC 2.7.1.69);Ontology_term=KEGG_ENZYME:2.7.1.69,KEGG_ENZYME:2.7.1.69;note="KEGG_prediction;KO:K02768;Description:PTS-Fru-EIIA;_PTS_system,_fructose-specific_IIA_component_[EC:2.7.1.202]"
CP017606	RASTtk_NCBI	gene	585316	586554	.	+	.	locus_tag=BJP41_03055
CP017606	RASTtk_NCBI	CDS	585316	586554	.	+	.	locus_tag=BJP41_03055;Name=Tryptophan-specific transport protein;note="KEGG_prediction;KO:K03835;Description:mtr;_tryptophan-specific_transport_protein"
CP017606	RASTtk_NCBI	gene	586624	587667	.	-	.	locus_tag=BJP41_03060
CP017606	RASTtk_NCBI	CDS	586624	587667	.	-	.	locus_tag=BJP41_03060;Name=Outer membrane stress sensor protease DegS;note="KEGG_prediction;KO:K04691;Description:hhoB;_serine_protease_DegS_[EC:3.4.21.-]"
CP017606	RASTtk_NCBI	gene	587732	588124	.	-	.	locus_tag=BJP41_03065
CP017606	RASTtk_NCBI	CDS	587732	588124	.	-	.	locus_tag=BJP41_03065;Name=Putative cytochrome d ubiquinol oxidase subunit III (EC 1.10.3.-) (Cytochrome bd-I oxidase subunit III);Ontology_term=KEGG_ENZYME:1.10.3.-;note="KEGG_prediction;KO:K09908;Description:uncharacterized_protein"
CP017606	RASTtk_NCBI	gene	588211	589353	.	+	.	locus_tag=BJP41_03070
CP017606	RASTtk_NCBI	CDS	588211	589353	.	+	.	locus_tag=BJP41_03070;Name=ATPase, AFG1 family;note="KEGG_prediction;KO:K06916;Description:zapE;_cell_division_protein_ZapE"
CP017606	RASTtk_NCBI	gene	589420	592251	.	-	.	locus_tag=BJP41_03075
CP017606	RASTtk_NCBI	CDS	589420	592251	.	-	.	locus_tag=BJP41_03075;Name=Excinuclease ABC subunit A;note="KEGG_prediction;KO:K03701;Description:uvrA;_excinuclease_ABC_subunit_A"
CP017606	RASTtk_NCBI	gene	592680	593696	.	-	.	locus_tag=BJP41_03080
CP017606	RASTtk_NCBI	CDS	592680	593696	.	-	.	locus_tag=BJP41_03080;Name=FIG00636320: hypothetical protein
CP017606	RASTtk_NCBI	gene	594087	594512	.	-	.	locus_tag=BJP41_03085
CP017606	RASTtk_NCBI	CDS	594087	594512	.	-	.	locus_tag=BJP41_03085;Name=hypothetical protein
CP017606	RASTtk_NCBI	CDS	594739	594980	.	+	.	locus_tag=BJP41_03086;Name=hypothetical protein;note="pseudogenisation because of SNP"
CP017606	RASTtk_NCBI	gene	594739	594980	.	+	.	locus_tag=BJP41_03086;pseudo=
CP017606	RASTtk_NCBI	gene	594993	595463	.	-	.	locus_tag=BJP41_03090
CP017606	RASTtk_NCBI	CDS	594993	595463	.	-	.	locus_tag=BJP41_03090;Name=Phosphopantetheine adenylyltransferase (EC 2.7.7.3);Ontology_term=KEGG_ENZYME:2.7.7.3;note="KEGG_prediction;KO:K00954;Description:E2.7.7.3A;_pantetheine-phosphate_adenylyltransferase_[EC:2.7.7.3]"
CP017606	RASTtk_NCBI	gene	595473	596258	.	-	.	locus_tag=BJP41_03095
CP017606	RASTtk_NCBI	CDS	595473	596258	.	-	.	locus_tag=BJP41_03095;Name=Putative two-domain glycosyltransferase;note="KEGG_prediction;KO:K12984;Description:waaE;_(heptosyl)LPS_beta-1,4-glucosyltransferase_[EC:2.4.1.-]"
CP017606	RASTtk_NCBI	gene	596255	597544	.	-	.	locus_tag=BJP41_03100
CP017606	RASTtk_NCBI	CDS	596255	597544	.	-	.	locus_tag=BJP41_03100;Name=Lipid IVA 3-deoxy-D-manno-octulosonic acid transferase (EC 2.4.99.12) [often with (EC 2.4.99.13) also];Ontology_term=KEGG_ENZYME:2.4.99.12,KEGG_ENZYME:2.4.99.13;note="KEGG_prediction;KO:K02527;Description:kdtA;_3-deoxy-D-manno-octulosonic-acid_transferase_[EC:2.4.99.12_2.4.99.13_2.4.99.14_2.4.99.15]"
CP017606	RASTtk_NCBI	gene	597781	598857	.	+	.	locus_tag=BJP41_03115
CP017606	RASTtk_NCBI	CDS	597781	598857	.	+	.	locus_tag=BJP41_03115;Name=hypothetical protein;note="TXSScan_prediction;Gene:T5aSS_PF03797;Ref:T5aSS"
CP017606	RASTtk_NCBI	gene	599030	600145	.	-	.	locus_tag=BJP41_03120
CP017606	RASTtk_NCBI	CDS	599030	600145	.	-	.	locus_tag=BJP41_03120;Name=Scaffold protein for [4Fe-4S] cluster assembly ApbC, MRP-like;note="KEGG_prediction;KO:K03593;Description:mrp;_ATP-binding_protein_involved_in_chromosome_partitioning"
CP017606	Infernal	gene	600134	600198	.	-	.	locus_tag=BJP41_03121
CP017606	Infernal	ncRNA	600134	600198	.	-	.	locus_tag=BJP41_03121;Name=HOTTIP_4;Note=accession_Rfam:RF02043_score:16.6_evalue:0,0077
CP017606	RASTtk_NCBI	gene	600304	601941	.	+	.	locus_tag=BJP41_03125
CP017606	RASTtk_NCBI	CDS	600304	601941	.	+	.	locus_tag=BJP41_03125;Name=Methionyl-tRNA synthetase (EC 6.1.1.10);Ontology_term=KEGG_ENZYME:6.1.1.10;note="KEGG_prediction;KO:K01874;Description:MARS;_methionyl-tRNA_synthetase_[EC:6.1.1.10]"
CP017606	RASTtk_NCBI	gene	601968	603656	.	+	.	locus_tag=BJP41_03130
CP017606	RASTtk_NCBI	CDS	601968	603656	.	+	.	locus_tag=BJP41_03130;Name=NAD-dependent malic enzyme (EC 1.1.1.38);Ontology_term=KEGG_ENZYME:1.1.1.38;note="KEGG_prediction;KO:K00027;Description:ME2;_malate_dehydrogenase_(oxaloacetate-decarboxylating)_[EC:1.1.1.38]"
CP017606	RASTtk_NCBI	gene	603635	603754	.	-	.	locus_tag=BJP41_03135
CP017606	RASTtk_NCBI	CDS	603635	603754	.	-	.	locus_tag=BJP41_03135;Name=hypothetical protein
CP017606	RASTtk_NCBI	gene	603830	604579	.	+	.	locus_tag=BJP41_03140
CP017606	RASTtk_NCBI	CDS	603830	604579	.	+	.	locus_tag=BJP41_03140;Name=SanA protein;note="KEGG_prediction;KO:K03748;Description:sanA;_SanA_protein"
CP017606	RASTtk_NCBI	gene	604506	605006	.	-	.	locus_tag=BJP41_03141
CP017606	RASTtk_NCBI	CDS	604506	605006	.	-	.	locus_tag=BJP41_03141;Name=tRNA (cytidine(34)-2'-O)-methyltransferase (EC 2.1.1.207);Ontology_term=KEGG_ENZYME:2.1.1.207;note="KEGG_prediction;KO:K03216;Description:trmL;_tRNA_(cytidine/uridine-2'-O-)-methyltransferase_[EC:2.1.1.207]"
CP017606	RASTtk_NCBI	gene	605087	605791	.	-	.	locus_tag=BJP41_03145
CP017606	RASTtk_NCBI	CDS	605087	605791	.	-	.	locus_tag=BJP41_03145;Name=Copper-sensing two-component system response regulator CpxR;note="KEGG_prediction;KO:K07662;Description:cpxR;_two-component_system,_OmpR_family,_response_regulator_CpxR"
CP017606	RASTtk_NCBI	gene	606079	606723	.	-	.	locus_tag=BJP41_03150
CP017606	RASTtk_NCBI	CDS	606079	606723	.	-	.	locus_tag=BJP41_03150;Name=DNA-binding capsular synthesis response regulator RcsB;note="KEGG_prediction;KO:K07687;Description:rcsB;_two-component_system,_NarL_family,_captular_synthesis_response_regulator_RcsB"
CP017606	RASTtk_NCBI	gene	606710	607027	.	-	.	locus_tag=BJP41_03155
CP017606	RASTtk_NCBI	CDS	606710	607027	.	-	.	locus_tag=BJP41_03155;Name=Two-component sensor protein RcsD (EC 2.7.3.-);Ontology_term=KEGG_ENZYME:2.7.3.-
CP017606	RASTtk_NCBI	gene	607030	607164	.	-	.	locus_tag=BJP41_03160
CP017606	RASTtk_NCBI	CDS	607030	607164	.	-	.	locus_tag=BJP41_03160;Name=hypothetical protein
CP017606	RASTtk_NCBI	gene	607712	610102	.	+	.	locus_tag=BJP41_03165
CP017606	RASTtk_NCBI	CDS	607712	610102	.	+	.	locus_tag=BJP41_03165;Name=Invasin;note="KEGG_prediction;KO:K13735;Description:yeeJ;_adhesin/invasin"
CP017606	RASTtk_NCBI	gene	610182	611036	.	+	.	locus_tag=BJP41_03170
CP017606	RASTtk_NCBI	CDS	610182	611036	.	+	.	locus_tag=BJP41_03170;Name=Putative exported protein precursor
CP017606	RASTtk_NCBI	gene	611072	611929	.	+	.	locus_tag=BJP41_03175
CP017606	RASTtk_NCBI	CDS	611072	611929	.	+	.	locus_tag=BJP41_03175;Name=hypothetical protein
CP017606	RASTtk_NCBI	gene	612074	612196	.	-	.	locus_tag=BJP41_03180
CP017606	RASTtk_NCBI	CDS	612074	612196	.	-	.	locus_tag=BJP41_03180;Name=hypothetical protein
CP017606	RASTtk_NCBI	gene	612811	613767	.	+	.	locus_tag=BJP41_03185
CP017606	RASTtk_NCBI	CDS	612811	613767	.	+	.	locus_tag=BJP41_03185;Name=Probable transcriptional activator for leuABCD operon;note="KEGG_prediction;KO:K05798;Description:leuO;_LysR_family_transcriptional_regulator,_transcriptional_activator_for_leuABCD_operon"
CP017606	RASTtk_NCBI	gene	614033	614491	.	+	.	locus_tag=BJP41_03190
CP017606	RASTtk_NCBI	CDS	614033	614491	.	+	.	locus_tag=BJP41_03190;Name=Cell division protein MraZ;note="KEGG_prediction;KO:K03925;Description:mraZ;_MraZ_protein"
CP017606	RASTtk_NCBI	gene	614518	615453	.	+	.	locus_tag=BJP41_03195
CP017606	RASTtk_NCBI	CDS	614518	615453	.	+	.	locus_tag=BJP41_03195;Name=rRNA small subunit methyltransferase H;note="KEGG_prediction;KO:K03438;Description:mraW;_16S_rRNA_(cytosine1402-N4)-methyltransferase_[EC:2.1.1.199]"
CP017606	RASTtk_NCBI	gene	615453	615818	.	+	.	locus_tag=BJP41_03200
CP017606	RASTtk_NCBI	CDS	615453	615818	.	+	.	locus_tag=BJP41_03200;Name=Cell division protein FtsL;note="KEGG_prediction;KO:K03586;Description:ftsL;_cell_division_protein_FtsL"
CP017606	RASTtk_NCBI	gene	615822	617579	.	+	.	locus_tag=BJP41_03205
CP017606	RASTtk_NCBI	CDS	615822	617579	.	+	.	locus_tag=BJP41_03205;Name=Cell division protein FtsI [Peptidoglycan synthetase] (EC 2.4.1.129);Ontology_term=KEGG_ENZYME:2.4.1.129;note="KEGG_prediction;KO:K03587;Description:ftsI;_cell_division_protein_FtsI_(penicillin-binding_protein_3)_[EC:3.4.16.4]"
CP017606	RASTtk_NCBI	gene	617566	619074	.	+	.	locus_tag=BJP41_03210
CP017606	RASTtk_NCBI	CDS	617566	619074	.	+	.	locus_tag=BJP41_03210;Name=UDP-N-acetylmuramoylalanyl-D-glutamate--2,6-diaminopimelate ligase (EC 6.3.2.13);Ontology_term=KEGG_ENZYME:6.3.2.13;note="KEGG_prediction;KO:K01928;Description:murE;_UDP-N-acetylmuramoyl-L-alanyl-D-glutamate--2,6-diaminopimelate_ligase_[EC:6.3.2.13]"
CP017606	RASTtk_NCBI	gene	619076	620437	.	+	.	locus_tag=BJP41_03215
CP017606	RASTtk_NCBI	CDS	619076	620437	.	+	.	locus_tag=BJP41_03215;Name=UDP-N-acetylmuramoylalanyl-D-glutamyl-2,6-diaminopimelate--D-alanyl-D-alanine ligase (EC 6.3.2.10);Ontology_term=KEGG_ENZYME:6.3.2.10;note="KEGG_prediction;KO:K01929;Description:murF;_UDP-N-acetylmuramoyl-tripeptide--D-alanyl-D-alanine_ligase_[EC:6.3.2.10]"
CP017606	RASTtk_NCBI	gene	620431	621513	.	+	.	locus_tag=BJP41_03220
CP017606	RASTtk_NCBI	CDS	620431	621513	.	+	.	locus_tag=BJP41_03220;Name=Phospho-N-acetylmuramoyl-pentapeptide-transferase (EC 2.7.8.13);Ontology_term=KEGG_ENZYME:2.7.8.13;note="KEGG_prediction;KO:K01000;Description:mraY;_phospho-N-acetylmuramoyl-pentapeptide-transferase_[EC:2.7.8.13]"
CP017606	RASTtk_NCBI	gene	621513	622850	.	+	.	locus_tag=BJP41_03225
CP017606	RASTtk_NCBI	CDS	621513	622850	.	+	.	locus_tag=BJP41_03225;Name=UDP-N-acetylmuramoylalanine--D-glutamate ligase (EC 6.3.2.9);Ontology_term=KEGG_ENZYME:6.3.2.9;note="KEGG_prediction;KO:K01925;Description:murD;_UDP-N-acetylmuramoylalanine--D-glutamate_ligase_[EC:6.3.2.9]"
CP017606	RASTtk_NCBI	gene	622847	624019	.	+	.	locus_tag=BJP41_03230
CP017606	RASTtk_NCBI	CDS	622847	624019	.	+	.	locus_tag=BJP41_03230;Name=Cell division protein FtsW;note="KEGG_prediction;KO:K03588;Description:ftsW;_cell_division_protein_FtsW"
CP017606	RASTtk_NCBI	gene	624016	625095	.	+	.	locus_tag=BJP41_03235
CP017606	RASTtk_NCBI	CDS	624016	625095	.	+	.	locus_tag=BJP41_03235;Name=UDP-N-acetylglucosamine--N-acetylmuramyl-(pentapeptide) pyrophosphoryl-undecaprenol N-acetylglucosamine transferase (EC 2.4.1.227);Ontology_term=KEGG_ENZYME:2.4.1.227;note="KEGG_prediction;KO:K02563;Description:murG;_UDP-N-acetylglucosamine--N-acetylmuramyl-(pentapeptide)_pyrophosphoryl-undecaprenol_N-acetylglucosamine_transferase_[EC:2.4.1.227]"
CP017606	RASTtk_NCBI	gene	625104	626558	.	+	.	locus_tag=BJP41_03240
CP017606	RASTtk_NCBI	CDS	625104	626558	.	+	.	locus_tag=BJP41_03240;Name=UDP-N-acetylmuramate--alanine ligase (EC 6.3.2.8);Ontology_term=KEGG_ENZYME:6.3.2.8;note="KEGG_prediction;KO:K01924;Description:murC;_UDP-N-acetylmuramate--alanine_ligase_[EC:6.3.2.8]"
CP017606	RASTtk_NCBI	gene	626577	627539	.	+	.	locus_tag=BJP41_03245
CP017606	RASTtk_NCBI	CDS	626577	627539	.	+	.	locus_tag=BJP41_03245;Name=D-alanine--D-alanine ligase (EC 6.3.2.4);Ontology_term=KEGG_ENZYME:6.3.2.4;note="KEGG_prediction;KO:K01921;Description:ddl;_D-alanine-D-alanine_ligase_[EC:6.3.2.4]"
CP017606	RASTtk_NCBI	gene	627541	628356	.	+	.	locus_tag=BJP41_03250
CP017606	RASTtk_NCBI	CDS	627541	628356	.	+	.	locus_tag=BJP41_03250;Name=Cell division protein FtsQ;note="KEGG_prediction;KO:K03589;Description:ftsQ;_cell_division_protein_FtsQ"
CP017606	RASTtk_NCBI	gene	628384	629643	.	+	.	locus_tag=BJP41_03255
CP017606	RASTtk_NCBI	CDS	628384	629643	.	+	.	locus_tag=BJP41_03255;Name=Cell division protein FtsA;note="TXSScan_prediction;Gene:T4P_pilM;Ref:T4P";note="KEGG_prediction;KO:K03590;Description:ftsA;_cell_division_protein_FtsA"
CP017606	RASTtk_NCBI	gene	629795	630949	.	+	.	locus_tag=BJP41_03260
CP017606	RASTtk_NCBI	CDS	629795	630949	.	+	.	locus_tag=BJP41_03260;Name=Cell division protein FtsZ (EC 3.4.24.-);Ontology_term=KEGG_ENZYME:3.4.24.-;note="KEGG_prediction;KO:K03531;Description:ftsZ;_cell_division_protein_FtsZ"
CP017606	RASTtk_NCBI	gene	631219	632139	.	+	.	locus_tag=BJP41_03265
CP017606	RASTtk_NCBI	CDS	631219	632139	.	+	.	locus_tag=BJP41_03265;Name=UDP-3-O-[3-hydroxymyristoyl] N-acetylglucosamine deacetylase (EC 3.5.1.108);Ontology_term=KEGG_ENZYME:3.5.1.108;note="KEGG_prediction;KO:K02535;Description:lpxC;_UDP-3-O-[3-hydroxymyristoyl]_N-acetylglucosamine_deacetylase_[EC:3.5.1.108]"
CP017606	RASTtk_NCBI	gene	632153	632350	.	+	.	locus_tag=BJP41_03270
CP017606	RASTtk_NCBI	CDS	632153	632350	.	+	.	locus_tag=BJP41_03270;Name=hypothetical protein
CP017606	RASTtk_NCBI	gene	632486	633409	.	+	.	locus_tag=BJP41_03275
CP017606	RASTtk_NCBI	CDS	632486	633409	.	+	.	locus_tag=BJP41_03275;Name=ABC-type multidrug transport system, ATPase component;note="KEGG_prediction;KO:K01990;Description:ABC-2.A;_ABC-2_type_transport_system_ATP-binding_protein"
CP017606	RASTtk_NCBI	gene	633406	634176	.	+	.	locus_tag=BJP41_03280
CP017606	RASTtk_NCBI	CDS	633406	634176	.	+	.	locus_tag=BJP41_03280;Name=ABC-type multidrug transport system, permease component;note="KEGG_prediction;KO:K01992;Description:ABC-2.P;_ABC-2_type_transport_system_permease_protein"
CP017606	RASTtk_NCBI	gene	634256	635209	.	-	.	locus_tag=BJP41_03285
CP017606	RASTtk_NCBI	CDS	634256	635209	.	-	.	locus_tag=BJP41_03285;Name=Protein ydgH precursor
CP017606	RASTtk_NCBI	gene	635312	635980	.	-	.	locus_tag=BJP41_03290
CP017606	RASTtk_NCBI	CDS	635312	635980	.	-	.	locus_tag=BJP41_03290;Name=Arginine ABC transporter, permease protein ArtM;note="KEGG_prediction;KO:K09998;Description:artM;_arginine_transport_system_permease_protein"
CP017606	RASTtk_NCBI	gene	635986	636696	.	-	.	locus_tag=BJP41_03295
CP017606	RASTtk_NCBI	CDS	635986	636696	.	-	.	locus_tag=BJP41_03295;Name=Arginine ABC transporter, permease protein ArtQ;note="KEGG_prediction;KO:K09999;Description:artQ;_arginine_transport_system_permease_protein"
CP017606	RASTtk_NCBI	gene	636705	637454	.	-	.	locus_tag=BJP41_03300
CP017606	RASTtk_NCBI	CDS	636705	637454	.	-	.	locus_tag=BJP41_03300;Name=Arginine ABC transporter, periplasmic arginine-binding protein ArtI;note="KEGG_prediction;KO:K09997;Description:artI;_arginine_transport_system_substrate-binding_protein"
CP017606	RASTtk_NCBI	gene	637559	638287	.	-	.	locus_tag=BJP41_03305
CP017606	RASTtk_NCBI	CDS	637559	638287	.	-	.	locus_tag=BJP41_03305;Name=Arginine ABC transporter, ATP-binding protein ArtP;note="KEGG_prediction;KO:K10000;Description:artP;_arginine_transport_system_ATP-binding_protein_[EC:3.6.3.-]"
CP017606	RASTtk_NCBI	gene	638471	639361	.	+	.	locus_tag=BJP41_03310
CP017606	RASTtk_NCBI	CDS	638471	639361	.	+	.	locus_tag=BJP41_03310;Name=Choline kinase (EC 2.7.1.32);Ontology_term=KEGG_ENZYME:2.7.1.32
CP017606	RASTtk_NCBI	gene	639541	640587	.	+	.	locus_tag=BJP41_03315
CP017606	RASTtk_NCBI	CDS	639541	640587	.	+	.	locus_tag=BJP41_03315;Name=Possible protease sohB (EC 3.4.21.-);Ontology_term=KEGG_ENZYME:3.4.21.-;note="KEGG_prediction;KO:K04774;Description:sohB;_serine_protease_SohB_[EC:3.4.21.-]"
CP017606	RASTtk_NCBI	gene	640729	643350	.	+	.	locus_tag=BJP41_03320
CP017606	RASTtk_NCBI	CDS	640729	643350	.	+	.	locus_tag=BJP41_03320;Name=DNA topoisomerase I (EC 5.99.1.2);Ontology_term=KEGG_ENZYME:5.99.1.2;note="KEGG_prediction;KO:K03168;Description:topA;_DNA_topoisomerase_I_[EC:5.99.1.2]"
CP017606	RASTtk_NCBI	gene	643441	644415	.	+	.	locus_tag=BJP41_03325
CP017606	RASTtk_NCBI	CDS	643441	644415	.	+	.	locus_tag=BJP41_03325;Name=Cys regulon transcriptional activator CysB;note="KEGG_prediction;KO:K13634;Description:cysB;_LysR_family_transcriptional_regulator,_cys_regulon_transcriptional_activator"
CP017606	RASTtk_NCBI	gene	644468	645004	.	+	.	locus_tag=BJP41_03330
CP017606	RASTtk_NCBI	CDS	644468	645004	.	+	.	locus_tag=BJP41_03330;Name=Protoporphyrinogen IX oxidase, oxygen-independent, HemG (EC 1.3.-.-);Ontology_term=KEGG_ENZYME:1.3.-.-;note="KEGG_prediction;KO:K00230;Description:hemG;_menaquinone-dependent_protoporphyrinogen_oxidase_[EC:1.3.5.3]"
CP017606	RASTtk_NCBI	gene	645290	645580	.	-	.	locus_tag=BJP41_03335
CP017606	RASTtk_NCBI	CDS	645290	645580	.	-	.	locus_tag=BJP41_03335;Name=Ner-like regulatory protein;note="KEGG_prediction;KO:K07724;Description:ner;_Ner_family_transcriptional_regulator"
CP017606	RASTtk_NCBI	gene	645944	646291	.	+	.	locus_tag=BJP41_03340
CP017606	RASTtk_NCBI	CDS	645944	646291	.	+	.	locus_tag=BJP41_03340;Name=hypothetical protein
CP017606	RASTtk_NCBI	gene	646338	647309	.	-	.	locus_tag=BJP41_03345
CP017606	RASTtk_NCBI	CDS	646338	647309	.	-	.	locus_tag=BJP41_03345;Name=Octaprenyl diphosphate synthase (EC 2.5.1.90);Ontology_term=KEGG_ENZYME:2.5.1.90;note="KEGG_prediction;KO:K02523;Description:ispB;_octaprenyl-diphosphate_synthase_[EC:2.5.1.90]"
CP017606	RASTtk_NCBI	gene	647269	647439	.	+	.	locus_tag=BJP41_03350
CP017606	RASTtk_NCBI	CDS	647269	647439	.	+	.	locus_tag=BJP41_03350;Name=hypothetical protein
CP017606	RASTtk_NCBI	gene	647562	647834	.	+	.	locus_tag=BJP41_03351
CP017606	RASTtk_NCBI	CDS	647562	647834	.	+	.	locus_tag=BJP41_03351;Name=hypothetical protein
CP017606	RASTtk_NCBI	gene	647904	648047	.	+	.	locus_tag=BJP41_03355
CP017606	RASTtk_NCBI	CDS	647904	648047	.	+	.	locus_tag=BJP41_03355;Name=hypothetical protein
CP017606	RASTtk_NCBI	gene	648116	648475	.	+	.	locus_tag=BJP41_03360
CP017606	RASTtk_NCBI	CDS	648116	648475	.	+	.	locus_tag=BJP41_03360;Name=Predicted endonuclease distantly related to archaeal Holliday junction resolvase;note="KEGG_prediction;KO:K07460;Description:yraN;_putative_endonuclease"
CP017606	RASTtk_NCBI	gene	648524	649129	.	+	.	locus_tag=BJP41_03365
CP017606	RASTtk_NCBI	CDS	648524	649129	.	+	.	locus_tag=BJP41_03365;Name=Phosphoheptose isomerase (EC 5.3.1.-);Ontology_term=KEGG_ENZYME:5.3.1.-;note="KEGG_prediction;KO:K12961;Description:diaA;_DnaA_initiator-associating_protein"
CP017606	RASTtk_NCBI	gene	649114	649698	.	+	.	locus_tag=BJP41_03370
CP017606	RASTtk_NCBI	CDS	649114	649698	.	+	.	locus_tag=BJP41_03370;Name=21 kDa hemolysin precursor
CP017606	RASTtk_NCBI	gene	649945	650859	.	-	.	locus_tag=BJP41_03375
CP017606	RASTtk_NCBI	CDS	649945	650859	.	-	.	locus_tag=BJP41_03375;Name=NAD kinase (EC 2.7.1.23);Ontology_term=KEGG_ENZYME:2.7.1.23;note="KEGG_prediction;KO:K00858;Description:ppnK;_NAD+_kinase_[EC:2.7.1.23]"
CP017606	RASTtk_NCBI	gene	650993	651628	.	+	.	locus_tag=BJP41_03380
CP017606	RASTtk_NCBI	CDS	650993	651628	.	+	.	locus_tag=BJP41_03380;Name=Heat shock protein GrpE;note="KEGG_prediction;KO:K03687;Description:GRPE;_molecular_chaperone_GrpE"
CP017606	NCBI	gene	651962	653517	.	+	.	locus_tag=BJP41_03385
CP017606	NCBI	rRNA	651962	653517	.	+	.	locus_tag=BJP41_03385;Name=16S rRNA;product="16S ribosomal RNA";NCBI Feature Key=rRNA
CP017606	NCBI	gene	653572	653647	.	+	.	locus_tag=BJP41_03390
CP017606	NCBI	tRNA	653572	653647	.	+	.	locus_tag=BJP41_03390;Name=tRNA-Glu;product=tRNA-Glu;inference="COORDINATES: profile:tRNAscan-SE:1.23";anticodon=(pos:653606..653608,aa:Glu,seq:ttc);NCBI Feature Key=tRNA
CP017606	NCBI	gene	653754	656679	.	+	.	locus_tag=BJP41_03395
CP017606	NCBI	rRNA	653754	656679	.	+	.	locus_tag=BJP41_03395;Name=23S rRNA;product="23S ribosomal RNA";NCBI Feature Key=rRNA
CP017606	Infernal	gene	656044	656151	.	+	.	locus_tag=BJP41_03396
CP017606	Infernal	ncRNA	656044	656151	.	+	.	locus_tag=BJP41_03396;Name=PK-G12rRNA;Note=accession_Rfam:RF01118_score:118.3_evalue:1,6E-30
CP017606	NCBI	gene	656722	656837	.	+	.	locus_tag=BJP41_03400
CP017606	NCBI	rRNA	656722	656837	.	+	.	locus_tag=BJP41_03400;Name=rrf rRNA;gene=rrf;product="5S ribosomal RNA";inference="COORDINATES: nucleotide motif:Rfam:12.0:RF00001";inference="COORDINATES: profile:INFERNAL:1.1.1";note="Derived by automated computational analysis using gene prediction method: cmsearch.";db_xref=RFAM:RF00001;NCBI Feature Key=rRNA
CP017606	NCBI	gene	656911	656986	.	+	.	locus_tag=BJP41_03405
CP017606	NCBI	tRNA	656911	656986	.	+	.	locus_tag=BJP41_03405;Name=tRNA-Trp;product=tRNA-Trp;inference="COORDINATES: profile:tRNAscan-SE:1.23";anticodon=(pos:656944..656946,aa:Trp,seq:cca);NCBI Feature Key=tRNA
CP017606	RASTtk_NCBI	CDS	657188	657715	.	+	.	locus_tag=BJP41_03420;Name=Phosphomannomutase (EC 5.4.2.8);Ontology_term=KEGG_ENZYME:5.4.2.8;note="pseudogenisation";note="KEGG_prediction;KO:K01840;Description:manB;_phosphomannomutase_[EC:5.4.2.8]"
CP017606	RASTtk_NCBI	gene	657188	657715	.	+	.	locus_tag=BJP41_03420;pseudo=
CP017606	RASTtk_NCBI	gene	658362	659621	.	+	.	locus_tag=BJP41_03425
CP017606	RASTtk_NCBI	CDS	658362	659621	.	+	.	locus_tag=BJP41_03425;Name=Transcription termination factor Rho;note="TXSScan_prediction;Gene:T3SS_sctN;Ref:T3SS";note="KEGG_prediction;KO:K03628;Description:rho;_transcription_termination_factor_Rho"
CP017606	RASTtk_NCBI	gene	659698	660771	.	+	.	locus_tag=BJP41_03430
CP017606	RASTtk_NCBI	CDS	659698	660771	.	+	.	locus_tag=BJP41_03430;Name=Undecaprenyl-phosphate N-acetylglucosaminyl 1-phosphate transferase (EC 2.7.8.-);Ontology_term=KEGG_ENZYME:2.7.8.-;note="KEGG_prediction;KO:K02851;Description:wecA;_UDP-GlcNAc:undecaprenyl-phosphate/decaprenyl-phosphate_GlcNAc-1-phosphate_transferase_[EC:2.7.8.33_2.7.8.35]"
CP017606	RASTtk_NCBI	gene	660817	662127	.	-	.	locus_tag=BJP41_03435
CP017606	RASTtk_NCBI	CDS	660817	662127	.	-	.	locus_tag=BJP41_03435;Name=hypothetical protein
CP017606	RASTtk_NCBI	gene	662278	662403	.	-	.	locus_tag=BJP41_03440
CP017606	RASTtk_NCBI	CDS	662278	662403	.	-	.	locus_tag=BJP41_03440;Name=hypothetical protein
CP017606	RASTtk_NCBI	gene	662509	662673	.	-	.	locus_tag=BJP41_03441
CP017606	RASTtk_NCBI	CDS	662509	662673	.	-	.	locus_tag=BJP41_03441;Name=hypothetical protein
CP017606	RASTtk_NCBI	gene	662975	668758	.	+	.	locus_tag=BJP41_03445
CP017606	RASTtk_NCBI	CDS	662975	668758	.	+	.	locus_tag=BJP41_03445;Name=RTX toxin
CP017606	RASTtk_NCBI	gene	668893	669927	.	-	.	locus_tag=BJP41_03450
CP017606	RASTtk_NCBI	CDS	668893	669927	.	-	.	locus_tag=BJP41_03450;Name=CbhE protein
CP017606	RASTtk_NCBI	gene	670028	670777	.	-	.	locus_tag=BJP41_03455
CP017606	RASTtk_NCBI	CDS	670028	670777	.	-	.	locus_tag=BJP41_03455;Name=Phosphoglycerate mutase (EC 5.4.2.1);Ontology_term=KEGG_ENZYME:5.4.2.1;note="KEGG_prediction;KO:K01834;Description:PGAM;_2,3-bisphosphoglycerate-dependent_phosphoglycerate_mutase_[EC:5.4.2.11]"
CP017606	RASTtk_NCBI	gene	670878	672938	.	-	.	locus_tag=BJP41_03460
CP017606	RASTtk_NCBI	CDS	670878	672938	.	-	.	locus_tag=BJP41_03460;Name=Putative type-1 secretion protein;note="TXSScan_prediction;Gene:T1SS_abc;Ref:T1SS";note="KEGG_prediction;KO:K12541;Description:lapB;_ATP-binding_cassette,_subfamily_C,_bacterial_LapB"
CP017606	Infernal	gene	672002	672092	.	+	.	locus_tag=BJP41_03461
CP017606	Infernal	ncRNA	672002	672092	.	+	.	locus_tag=BJP41_03461;Name=snoU30;Note=accession_Rfam:RF01283_score:27.1_evalue:0,0089
CP017606	RASTtk_NCBI	gene	673136	673930	.	-	.	locus_tag=BJP41_03465
CP017606	RASTtk_NCBI	CDS	673136	673930	.	-	.	locus_tag=BJP41_03465;Name=Esterase ybfF (EC 3.1.-.-);Ontology_term=KEGG_ENZYME:3.1.-.-;note="KEGG_prediction;KO:K01175;Description:ybfF;_esterase_[EC:3.1.-.-]"
CP017606	RASTtk_NCBI	gene	673999	674529	.	+	.	locus_tag=BJP41_03470
CP017606	RASTtk_NCBI	CDS	673999	674529	.	+	.	locus_tag=BJP41_03470;Name=SeqA protein, negative modulator of initiation of replication;note="KEGG_prediction;KO:K03645;Description:seqA;_negative_modulator_of_initiation_of_replication"
CP017606	RASTtk_NCBI	gene	674586	675038	.	+	.	locus_tag=BJP41_03475
CP017606	RASTtk_NCBI	CDS	674586	675038	.	+	.	locus_tag=BJP41_03475;Name=NADH ubiquinone oxidoreductase chain A (EC 1.6.5.3);Ontology_term=KEGG_ENZYME:1.6.5.3;note="KEGG_prediction;KO:K00330;Description:nuoA;_NADH-quinone_oxidoreductase_subunit_A_[EC:1.6.5.3]"
CP017606	RASTtk_NCBI	gene	675044	675724	.	+	.	locus_tag=BJP41_03480
CP017606	RASTtk_NCBI	CDS	675044	675724	.	+	.	locus_tag=BJP41_03480;Name=NADH-ubiquinone oxidoreductase chain B (EC 1.6.5.3);Ontology_term=KEGG_ENZYME:1.6.5.3;note="KEGG_prediction;KO:K00331;Description:nuoB;_NADH-quinone_oxidoreductase_subunit_B_[EC:1.6.5.3]"
CP017606	RASTtk_NCBI	gene	675732	677531	.	+	.	locus_tag=BJP41_03485
CP017606	RASTtk_NCBI	CDS	675732	677531	.	+	.	locus_tag=BJP41_03485;Name=NADH-ubiquinone oxidoreductase chain C (EC 1.6.5.3) / NADH-ubiquinone oxidoreductase chain D (EC 1.6.5.3);Ontology_term=KEGG_ENZYME:1.6.5.3,KEGG_ENZYME:1.6.5.3;note="KEGG_prediction;KO:K13378;Description:nuoCD;_NADH-quinone_oxidoreductase_subunit_C/D_[EC:1.6.5.3]"
CP017606	RASTtk_NCBI	gene	677534	678058	.	+	.	locus_tag=BJP41_03490
CP017606	RASTtk_NCBI	CDS	677534	678058	.	+	.	locus_tag=BJP41_03490;Name=NADH-ubiquinone oxidoreductase chain E (EC 1.6.5.3);Ontology_term=KEGG_ENZYME:1.6.5.3;note="KEGG_prediction;KO:K00334;Description:nuoE;_NADH-quinone_oxidoreductase_subunit_E_[EC:1.6.5.3]"
CP017606	RASTtk_NCBI	gene	678055	679473	.	+	.	locus_tag=BJP41_03495
CP017606	RASTtk_NCBI	CDS	678055	679473	.	+	.	locus_tag=BJP41_03495;Name=NADH-ubiquinone oxidoreductase chain F (EC 1.6.5.3);Ontology_term=KEGG_ENZYME:1.6.5.3;note="KEGG_prediction;KO:K00335;Description:nuoF;_NADH-quinone_oxidoreductase_subunit_F_[EC:1.6.5.3]"
CP017606	RASTtk_NCBI	gene	679562	681676	.	-	.	locus_tag=BJP41_03500
CP017606	RASTtk_NCBI	CDS	679562	681676	.	-	.	locus_tag=BJP41_03500;Name=Putative toxin transport protein;note="TXSScan_prediction;Gene:T1SS_abc;Ref:T1SS";note="KEGG_prediction;KO:K12531;Description:rtxE;_ATP-binding_cassette,_subfamily_B,_bacterial_RtxE"
CP017606	RASTtk_NCBI	gene	681678	683054	.	-	.	locus_tag=BJP41_03505
CP017606	RASTtk_NCBI	CDS	681678	683054	.	-	.	locus_tag=BJP41_03505;Name=Putative ABC associated RTX toxin transporter, HlyD/MFP family;note="TXSScan_prediction;Gene:T1SS_mfp;Ref:T1SS";note="KEGG_prediction;KO:K12532;Description:rtxD;_membrane_fusion_protein,_RTX_toxin_transport_system"
CP017606	RASTtk_NCBI	gene	683051	685183	.	-	.	locus_tag=BJP41_03510
CP017606	RASTtk_NCBI	CDS	683051	685183	.	-	.	locus_tag=BJP41_03510;Name=Putative ABC RTX toxin transporter, fused ATP binding/permease domains;note="TXSScan_prediction;Gene:T1SS_abc;Ref:T1SS";note="KEGG_prediction;KO:K12530;Description:rtxB;_ATP-binding_cassette,_subfamily_B,_bacterial_RtxB"
CP017606	RASTtk_NCBI	gene	685731	687032	.	+	.	locus_tag=BJP41_03515
CP017606	RASTtk_NCBI	CDS	685731	687032	.	+	.	locus_tag=BJP41_03515;Name=Adenosylmethionine-8-amino-7-oxononanoate aminotransferase (EC 2.6.1.62);Ontology_term=KEGG_ENZYME:2.6.1.62;note="KEGG_prediction;KO:K00833;Description:bioA;_adenosylmethionine---8-amino-7-oxononanoate_aminotransferase_[EC:2.6.1.62]"
CP017606	RASTtk_NCBI	gene	687124	689841	.	-	.	locus_tag=BJP41_03520
CP017606	RASTtk_NCBI	CDS	687124	689841	.	-	.	locus_tag=BJP41_03520;Name=hypothetical protein;note="TXSScan_prediction;Gene:T5aSS_PF03797;Ref:T5aSS";note="KEGG_prediction;KO:K12678;Description:aidA-I;_autotransporter_family_porin"
CP017606	RASTtk_NCBI	gene	690078	691274	.	-	.	locus_tag=BJP41_03530
CP017606	RASTtk_NCBI	CDS	690078	691274	.	-	.	locus_tag=BJP41_03530;Name=hypothetical protein
CP017606	RASTtk_NCBI	gene	691271	693706	.	-	.	locus_tag=BJP41_03535
CP017606	RASTtk_NCBI	CDS	691271	693706	.	-	.	locus_tag=BJP41_03535;Name=CFA/I fimbrial subunit C usher protein;note="KEGG_prediction;KO:K21966;Description:ecpC;_Mat/Ecp_fimbriae_outer_membrane_usher_protein"
CP017606	RASTtk_NCBI	gene	693803	694357	.	-	.	locus_tag=BJP41_03540
CP017606	RASTtk_NCBI	CDS	693803	694357	.	-	.	locus_tag=BJP41_03540;Name=hypothetical protein
CP017606	RASTtk_NCBI	gene	694444	695205	.	-	.	locus_tag=BJP41_03545
CP017606	RASTtk_NCBI	CDS	694444	695205	.	-	.	locus_tag=BJP41_03545;Name=hypothetical protein
CP017606	RASTtk_NCBI	gene	695409	695555	.	+	.	locus_tag=BJP41_03550
CP017606	RASTtk_NCBI	CDS	695409	695555	.	+	.	locus_tag=BJP41_03550;Name=hypothetical protein
CP017606	RASTtk_NCBI	gene	695470	696357	.	+	.	locus_tag=BJP41_03555
CP017606	RASTtk_NCBI	CDS	695470	696357	.	+	.	locus_tag=BJP41_03555;Name=Permease of the drug/metabolite transporter (DMT) superfamily;note="KEGG_prediction;KO:K07790;Description:pagO;_putative_membrane_protein_PagO"
CP017606	RASTtk_NCBI	gene	696434	697540	.	+	.	locus_tag=BJP41_03560
CP017606	RASTtk_NCBI	CDS	696434	697540	.	+	.	locus_tag=BJP41_03560;Name=Phosphoserine aminotransferase (EC 2.6.1.52);Ontology_term=KEGG_ENZYME:2.6.1.52;note="KEGG_prediction;KO:K00831;Description:serC;_phosphoserine_aminotransferase_[EC:2.6.1.52]"
CP017606	RASTtk_NCBI	gene	697607	698926	.	+	.	locus_tag=BJP41_03565
CP017606	RASTtk_NCBI	CDS	697607	698926	.	+	.	locus_tag=BJP41_03565;Name=Proton/glutamate symport protein @ Proton/aspartate symport protein;note="KEGG_prediction;KO:K11102;Description:gltP;_proton_glutamate_symport_protein"
CP017606	RASTtk_NCBI	gene	699026	700270	.	+	.	locus_tag=BJP41_03570
CP017606	RASTtk_NCBI	CDS	699026	700270	.	+	.	locus_tag=BJP41_03570;Name=ATP-dependent RNA helicase RhlE;note="KEGG_prediction;KO:K11927;Description:rhlE;_ATP-dependent_RNA_helicase_RhlE_[EC:3.6.4.13]"
CP017606	RASTtk_NCBI	gene	700356	701912	.	-	.	locus_tag=BJP41_03575
CP017606	RASTtk_NCBI	CDS	700356	701912	.	-	.	locus_tag=BJP41_03575;Name=Ferric siderophore transport system, periplasmic binding protein TonB
CP017606	RASTtk_NCBI	gene	702134	702292	.	+	.	locus_tag=BJP41_03580
CP017606	RASTtk_NCBI	CDS	702134	702292	.	+	.	locus_tag=BJP41_03580;Name=hypothetical protein
CP017606	RASTtk_NCBI	gene	702289	702813	.	+	.	locus_tag=BJP41_03585
CP017606	RASTtk_NCBI	CDS	702289	702813	.	+	.	locus_tag=BJP41_03585;Name=Phosphoribosylaminoimidazole carboxylase catalytic subunit (EC 4.1.1.21);Ontology_term=KEGG_ENZYME:4.1.1.21;note="KEGG_prediction;KO:K01588;Description:purE;_5-(carboxyamino)imidazole_ribonucleotide_mutase_[EC:5.4.99.18]"
CP017606	RASTtk_NCBI	gene	702810	703907	.	+	.	locus_tag=BJP41_03590
CP017606	RASTtk_NCBI	CDS	702810	703907	.	+	.	locus_tag=BJP41_03590;Name=Phosphoribosylaminoimidazole carboxylase ATPase subunit (EC 4.1.1.21);Ontology_term=KEGG_ENZYME:4.1.1.21;note="KEGG_prediction;KO:K01589;Description:purK;_5-(carboxyamino)imidazole_ribonucleotide_synthase_[EC:6.3.4.18]"
CP017606	RASTtk_NCBI	gene	704015	704392	.	+	.	locus_tag=BJP41_03595
CP017606	RASTtk_NCBI	CDS	704015	704392	.	+	.	locus_tag=BJP41_03595;Name=IS630;note="59.40% ISMae21_aa1";note="Issaga prediction"
CP017606	RASTtk_NCBI	gene	704433	704837	.	+	.	locus_tag=BJP41_03600
CP017606	RASTtk_NCBI	CDS	704433	704837	.	+	.	locus_tag=BJP41_03600;Name=IS630;note="59.66% ISOt3_aa2";note="Issaga prediction"
CP017606	RASTtk_NCBI	gene	704916	705536	.	+	.	locus_tag=BJP41_03605
CP017606	RASTtk_NCBI	CDS	704916	705536	.	+	.	locus_tag=BJP41_03605;Name=Dephospho-CoA kinase (EC 2.7.1.24);Ontology_term=KEGG_ENZYME:2.7.1.24;note="KEGG_prediction;KO:K00859;Description:coaE;_dephospho-CoA_kinase_[EC:2.7.1.24]"
CP017606	RASTtk_NCBI	gene	705536	706288	.	+	.	locus_tag=BJP41_03610
CP017606	RASTtk_NCBI	CDS	705536	706288	.	+	.	locus_tag=BJP41_03610;Name=FIG002842: hypothetical protein;note="KEGG_prediction;KO:K18778;Description:zapD;_cell_division_protein_ZapD"
CP017606	RASTtk_NCBI	gene	706269	706412	.	+	.	locus_tag=BJP41_03615
CP017606	RASTtk_NCBI	CDS	706269	706412	.	+	.	locus_tag=BJP41_03615;Name=hypothetical protein
CP017606	RASTtk_NCBI	gene	706439	707353	.	-	.	locus_tag=BJP41_03620
CP017606	RASTtk_NCBI	CDS	706439	707353	.	-	.	locus_tag=BJP41_03620;Name=Transaldolase (EC 2.2.1.2);Ontology_term=KEGG_ENZYME:2.2.1.2;note="KEGG_prediction;KO:K00616;Description:E2.2.1.2;_transaldolase_[EC:2.2.1.2]"
CP017606	RASTtk_NCBI	gene	707713	708087	.	+	.	locus_tag=BJP41_03625
CP017606	RASTtk_NCBI	CDS	707713	708087	.	+	.	locus_tag=BJP41_03625;Name=SSU ribosomal protein S12p (S23e);note="KEGG_prediction;KO:K02950;Description:RP-S12;_small_subunit_ribosomal_protein_S12"
CP017606	RASTtk_NCBI	gene	708185	708655	.	+	.	locus_tag=BJP41_03630
CP017606	RASTtk_NCBI	CDS	708185	708655	.	+	.	locus_tag=BJP41_03630;Name=SSU ribosomal protein S7p (S5e);note="KEGG_prediction;KO:K02992;Description:RP-S7;_small_subunit_ribosomal_protein_S7"
CP017606	RASTtk_NCBI	gene	708787	710892	.	+	.	locus_tag=BJP41_03635
CP017606	RASTtk_NCBI	CDS	708787	710892	.	+	.	locus_tag=BJP41_03635;Name=Translation elongation factor G;note="KEGG_prediction;KO:K02355;Description:fusA;_elongation_factor_G"
CP017606	RASTtk_NCBI	gene	710978	712162	.	+	.	locus_tag=BJP41_03640
CP017606	RASTtk_NCBI	CDS	710978	712162	.	+	.	locus_tag=BJP41_03640;Name=Translation elongation factor Tu;note="KEGG_prediction;KO:K02358;Description:tuf;_elongation_factor_Tu"
CP017606	RASTtk_NCBI	gene	712240	712632	.	+	.	locus_tag=BJP41_03645
CP017606	RASTtk_NCBI	CDS	712240	712632	.	+	.	locus_tag=BJP41_03645;Name=Preprotein translocase subunit SecE (TC 3.A.5.1.1);note="KEGG_prediction;KO:K03073;Description:secE;_preprotein_translocase_subunit_SecE"
CP017606	RASTtk_NCBI	gene	712625	713164	.	+	.	locus_tag=BJP41_03650
CP017606	RASTtk_NCBI	CDS	712625	713164	.	+	.	locus_tag=BJP41_03650;Name=Transcription antitermination protein NusG;note="KEGG_prediction;KO:K02601;Description:nusG;_transcriptional_antiterminator_NusG"
CP017606	RASTtk_NCBI	gene	713539	713967	.	+	.	locus_tag=BJP41_03655
CP017606	RASTtk_NCBI	CDS	713539	713967	.	+	.	locus_tag=BJP41_03655;Name=LSU ribosomal protein L11p (L12e);note="KEGG_prediction;KO:K02867;Description:RP-L11;_large_subunit_ribosomal_protein_L11"
CP017606	RASTtk_NCBI	gene	713972	714673	.	+	.	locus_tag=BJP41_03660
CP017606	RASTtk_NCBI	CDS	713972	714673	.	+	.	locus_tag=BJP41_03660;Name=LSU ribosomal protein L1p (L10Ae);note="KEGG_prediction;KO:K02863;Description:RP-L1;_large_subunit_ribosomal_protein_L1"
CP017606	RASTtk_NCBI	gene	714825	714941	.	-	.	locus_tag=BJP41_03665
CP017606	RASTtk_NCBI	CDS	714825	714941	.	-	.	locus_tag=BJP41_03665;Name=hypothetical protein
CP017606	RASTtk_NCBI	gene	715031	715528	.	+	.	locus_tag=BJP41_03670
CP017606	RASTtk_NCBI	CDS	715031	715528	.	+	.	locus_tag=BJP41_03670;Name=LSU ribosomal protein L10p (P0);note="KEGG_prediction;KO:K02864;Description:RP-L10;_large_subunit_ribosomal_protein_L10"
CP017606	RASTtk_NCBI	gene	715581	715955	.	+	.	locus_tag=BJP41_03675
CP017606	RASTtk_NCBI	CDS	715581	715955	.	+	.	locus_tag=BJP41_03675;Name=LSU ribosomal protein L7/L12 (P1/P2);note="KEGG_prediction;KO:K02935;Description:RP-L7;_large_subunit_ribosomal_protein_L7/L12"
CP017606	RASTtk_NCBI	gene	716034	716195	.	-	.	locus_tag=BJP41_03680
CP017606	RASTtk_NCBI	CDS	716034	716195	.	-	.	locus_tag=BJP41_03680;Name=hypothetical protein
CP017606	RASTtk_NCBI	gene	716394	720419	.	+	.	locus_tag=BJP41_03685
CP017606	RASTtk_NCBI	CDS	716394	720419	.	+	.	locus_tag=BJP41_03685;Name=DNA-directed RNA polymerase beta subunit (EC 2.7.7.6);Ontology_term=KEGG_ENZYME:2.7.7.6;note="KEGG_prediction;KO:K03043;Description:rpoB;_DNA-directed_RNA_polymerase_subunit_beta_[EC:2.7.7.6]"
CP017606	RASTtk_NCBI	gene	720683	724906	.	+	.	locus_tag=BJP41_03690
CP017606	RASTtk_NCBI	CDS	720683	724906	.	+	.	locus_tag=BJP41_03690;Name=DNA-directed RNA polymerase beta' subunit (EC 2.7.7.6);Ontology_term=KEGG_ENZYME:2.7.7.6;note="KEGG_prediction;KO:K03046;Description:rpoC;_DNA-directed_RNA_polymerase_subunit_beta'_[EC:2.7.7.6]"
CP017606	Infernal	ncRNA	724913	725033	.	+	.	locus_tag=BJP41_03691;Name=ncr1575;Note=accession_Rfam:RF02452_score:pseudo_evalue:SNP
CP017606	Infernal	gene	724913	725033	.	+	.	locus_tag=BJP41_03691;pseudo=
CP017606	RASTtk_NCBI	gene	725054	728125	.	-	.	locus_tag=BJP41_03695
CP017606	RASTtk_NCBI	CDS	725054	728125	.	-	.	locus_tag=BJP41_03695;Name=Putative autotransporter protein;note="TXSScan_prediction;Gene:T5aSS_PF03797;Ref:T5aSS";note="KEGG_prediction;KO:K12678;Description:aidA-I;_autotransporter_family_porin"
CP017606	RASTtk_NCBI	gene	728392	729153	.	-	.	locus_tag=BJP41_03700
CP017606	RASTtk_NCBI	CDS	728392	729153	.	-	.	locus_tag=BJP41_03700;Name=Uncharacterized protein EC-HemY, likely associated with heme metabolism based on gene clustering with hemC, hemD in Proteobacteria (unrelated to HemY-type PPO in GramPositives);note="KEGG_prediction;KO:K02498;Description:hemY;_HemY_protein"
CP017606	RASTtk_NCBI	gene	729156	730244	.	-	.	locus_tag=BJP41_03705
CP017606	RASTtk_NCBI	CDS	729156	730244	.	-	.	locus_tag=BJP41_03705;Name=Homolog of E. coli HemX protein;note="KEGG_prediction;KO:K02496;Description:hemX;_uroporphyrin-III_C-methyltransferase_[EC:2.1.1.107]"
CP017606	RASTtk_NCBI	gene	730279	731025	.	-	.	locus_tag=BJP41_03710
CP017606	RASTtk_NCBI	CDS	730279	731025	.	-	.	locus_tag=BJP41_03710;Name=Uroporphyrinogen-III synthase (EC 4.2.1.75);Ontology_term=KEGG_ENZYME:4.2.1.75;note="KEGG_prediction;KO:K01719;Description:hemD;_uroporphyrinogen-III_synthase_[EC:4.2.1.75]"
CP017606	RASTtk_NCBI	gene	731034	731963	.	-	.	locus_tag=BJP41_03715
CP017606	RASTtk_NCBI	CDS	731034	731963	.	-	.	locus_tag=BJP41_03715;Name=Porphobilinogen deaminase (EC 2.5.1.61);Ontology_term=KEGG_ENZYME:2.5.1.61;note="KEGG_prediction;KO:K01749;Description:hemC;_hydroxymethylbilane_synthase_[EC:2.5.1.61]"
CP017606	RASTtk_NCBI	gene	732060	732542	.	+	.	locus_tag=BJP41_03720
CP017606	RASTtk_NCBI	CDS	732060	732542	.	+	.	locus_tag=BJP41_03720;Name=tmRNA-binding protein SmpB;note="KEGG_prediction;KO:K03664;Description:smpB;_SsrA-binding_protein"
CP017606	NCBI	gene	732641	733042	.	+	.	locus_tag=BJP41_03725
CP017606	NCBI	tmRNA	732641	733042	.	+	.	locus_tag=BJP41_03725;Name=ssrA tmRNA;gene=ssrA;product="transfer-messenger RNA";inference="COORDINATES: nucleotide motif:Rfam:12.0:RF00023";inference="COORDINATES: profile:INFERNAL:1.1.1";note="Derived by automated computational analysis using gene prediction method: cmsearch.";db_xref=RFAM:RF00023;NCBI Feature Key=tmRNA
CP017606	RASTtk_NCBI	gene	733178	735373	.	-	.	locus_tag=BJP41_03730
CP017606	RASTtk_NCBI	CDS	733178	735373	.	-	.	locus_tag=BJP41_03730;Name=ATP-dependent DNA helicase UvrD/PcrA;note="KEGG_prediction;KO:K03657;Description:uvrD;_DNA_helicase_II_/_ATP-dependent_DNA_helicase_PcrA_[EC:3.6.4.12]"
CP017606	RASTtk_NCBI	gene	735423	736259	.	-	.	locus_tag=BJP41_03735
CP017606	RASTtk_NCBI	CDS	735423	736259	.	-	.	locus_tag=BJP41_03735;Name=Diaminopimelate epimerase (EC 5.1.1.7);Ontology_term=KEGG_ENZYME:5.1.1.7;note="KEGG_prediction;KO:K01778;Description:dapF;_diaminopimelate_epimerase_[EC:5.1.1.7]"
CP017606	RASTtk_NCBI	gene	736272	736427	.	-	.	locus_tag=BJP41_03740
CP017606	RASTtk_NCBI	CDS	736272	736427	.	-	.	locus_tag=BJP41_03740;Name=hypothetical protein
CP017606	RASTtk_NCBI	gene	736461	736577	.	-	.	locus_tag=BJP41_03745
CP017606	RASTtk_NCBI	CDS	736461	736577	.	-	.	locus_tag=BJP41_03745;Name=hypothetical protein
CP017606	RASTtk_NCBI	gene	736763	737050	.	-	.	locus_tag=BJP41_03750
CP017606	RASTtk_NCBI	CDS	736763	737050	.	-	.	locus_tag=BJP41_03750;Name=Integration host factor beta subunit;note="KEGG_prediction;KO:K05788;Description:ihfB;_integration_host_factor_subunit_beta"
CP017606	RASTtk_NCBI	gene	737098	738792	.	-	.	locus_tag=BJP41_03755
CP017606	RASTtk_NCBI	CDS	737098	738792	.	-	.	locus_tag=BJP41_03755;Name=SSU ribosomal protein S1p;note="KEGG_prediction;KO:K02945;Description:RP-S1;_small_subunit_ribosomal_protein_S1"
CP017606	RASTtk_NCBI	gene	738912	739592	.	-	.	locus_tag=BJP41_03760
CP017606	RASTtk_NCBI	CDS	738912	739592	.	-	.	locus_tag=BJP41_03760;Name=Cytidylate kinase (EC 2.7.4.25);Ontology_term=KEGG_ENZYME:2.7.4.25;note="KEGG_prediction;KO:K00945;Description:cmk;_CMP/dCMP_kinase_[EC:2.7.4.25]"
CP017606	RASTtk_NCBI	gene	739627	740913	.	-	.	locus_tag=BJP41_03765
CP017606	RASTtk_NCBI	CDS	739627	740913	.	-	.	locus_tag=BJP41_03765;Name=5-Enolpyruvylshikimate-3-phosphate synthase (EC 2.5.1.19);Ontology_term=KEGG_ENZYME:2.5.1.19;note="KEGG_prediction;KO:K00800;Description:aroA;_3-phosphoshikimate_1-carboxyvinyltransferase_[EC:2.5.1.19]"
CP017606	RASTtk_NCBI	gene	740957	741505	.	-	.	locus_tag=BJP41_03770
CP017606	RASTtk_NCBI	CDS	740957	741505	.	-	.	locus_tag=BJP41_03770;Name=Spermidine N1-acetyltransferase (EC 2.3.1.57);Ontology_term=KEGG_ENZYME:2.3.1.57;note="KEGG_prediction;KO:K00657;Description:speG;_diamine_N-acetyltransferase_[EC:2.3.1.57]"
CP017606	RASTtk_NCBI	gene	741493	742155	.	-	.	locus_tag=BJP41_03775
CP017606	RASTtk_NCBI	CDS	741493	742155	.	-	.	locus_tag=BJP41_03775;Name=Phosphoribosylglycinamide formyltransferase (EC 2.1.2.2);Ontology_term=KEGG_ENZYME:2.1.2.2;note="KEGG_prediction;KO:K11175;Description:purN;_phosphoribosylglycinamide_formyltransferase_1_[EC:2.1.2.2]"
CP017606	RASTtk_NCBI	gene	742166	743233	.	-	.	locus_tag=BJP41_03780
CP017606	RASTtk_NCBI	CDS	742166	743233	.	-	.	locus_tag=BJP41_03780;Name=Phosphoribosylformylglycinamidine cyclo-ligase (EC 6.3.3.1);Ontology_term=KEGG_ENZYME:6.3.3.1;note="KEGG_prediction;KO:K01933;Description:purM;_phosphoribosylformylglycinamidine_cyclo-ligase_[EC:6.3.3.1]"
CP017606	RASTtk_NCBI	gene	743359	743484	.	-	.	locus_tag=BJP41_03785
CP017606	RASTtk_NCBI	CDS	743359	743484	.	-	.	locus_tag=BJP41_03785;Name=hypothetical protein
CP017606	RASTtk_NCBI	gene	743543	743659	.	-	.	locus_tag=BJP41_03790
CP017606	RASTtk_NCBI	CDS	743543	743659	.	-	.	locus_tag=BJP41_03790;Name=hypothetical protein
CP017606	NCBI	gene	743682	743757	.	+	.	locus_tag=BJP41_03795
CP017606	NCBI	tRNA	743682	743757	.	+	.	locus_tag=BJP41_03795;Name=tRNA-Thr;product=tRNA-Thr;inference="COORDINATES: profile:tRNAscan-SE:1.23";anticodon=(pos:743715..743717,aa:Thr,seq:tgt);NCBI Feature Key=tRNA
CP017606	NCBI	gene	743819	743903	.	+	.	locus_tag=BJP41_03800
CP017606	NCBI	tRNA	743819	743903	.	+	.	locus_tag=BJP41_03800;Name=tRNA-Tyr;product=tRNA-Tyr;inference="COORDINATES: profile:tRNAscan-SE:1.23";anticodon=(pos:743853..743855,aa:Tyr,seq:gta);NCBI Feature Key=tRNA
CP017606	NCBI	gene	743951	744025	.	+	.	locus_tag=BJP41_03805
CP017606	NCBI	tRNA	743951	744025	.	+	.	locus_tag=BJP41_03805;Name=tRNA-Gly;product=tRNA-Gly;inference="COORDINATES: profile:tRNAscan-SE:1.23";anticodon=(pos:743984..743986,aa:Gly,seq:tcc);NCBI Feature Key=tRNA
CP017606	NCBI	gene	744046	744121	.	+	.	locus_tag=BJP41_03810
CP017606	NCBI	tRNA	744046	744121	.	+	.	locus_tag=BJP41_03810;Name=tRNA-Thr;product=tRNA-Thr;inference="COORDINATES: profile:tRNAscan-SE:1.23";anticodon=(pos:744079..744081,aa:Thr,seq:ggt);NCBI Feature Key=tRNA
CP017606	RASTtk_NCBI	gene	744175	744291	.	-	.	locus_tag=BJP41_03815
CP017606	RASTtk_NCBI	CDS	744175	744291	.	-	.	locus_tag=BJP41_03815;Name=hypothetical protein
CP017606	NCBI	gene	744389	744465	.	-	.	locus_tag=BJP41_03820
CP017606	NCBI	tRNA	744389	744465	.	-	.	locus_tag=BJP41_03820;Name=tRNA-Asp;product=tRNA-Asp;inference="COORDINATES: profile:tRNAscan-SE:1.23";anticodon=(pos:complement(744429..744431),aa:Asp,seq:gtc);NCBI Feature Key=tRNA
CP017606	RASTtk_NCBI	gene	744585	745310	.	-	.	locus_tag=BJP41_03825
CP017606	RASTtk_NCBI	CDS	744585	745310	.	-	.	locus_tag=BJP41_03825;Name=DNA polymerase III epsilon subunit (EC 2.7.7.7);Ontology_term=KEGG_ENZYME:2.7.7.7;note="KEGG_prediction;KO:K02342;Description:DPO3E;_DNA_polymerase_III_subunit_epsilon_[EC:2.7.7.7]"
CP017606	RASTtk_NCBI	gene	745373	745837	.	+	.	locus_tag=BJP41_03830
CP017606	RASTtk_NCBI	CDS	745373	745837	.	+	.	locus_tag=BJP41_03830;Name=Ribonuclease HI (EC 3.1.26.4);Ontology_term=KEGG_ENZYME:3.1.26.4;note="KEGG_prediction;KO:K03469;Description:rnhA;_ribonuclease_HI_[EC:3.1.26.4]"
CP017606	Infernal	gene	745439	745508	.	-	.	locus_tag=BJP41_03831
CP017606	Infernal	ncRNA	745439	745508	.	-	.	locus_tag=BJP41_03831;Name=Afu_328;Note=accession_Rfam:RF02403_score:19.0_evalue:0,0025
CP017606	RASTtk_NCBI	gene	745929	747281	.	-	.	locus_tag=BJP41_03835
CP017606	RASTtk_NCBI	CDS	745929	747281	.	-	.	locus_tag=BJP41_03835;Name=Putrescine importer
CP017606	RASTtk_NCBI	gene	747241	747384	.	-	.	locus_tag=BJP41_03840
CP017606	RASTtk_NCBI	CDS	747241	747384	.	-	.	locus_tag=BJP41_03840;Name=hypothetical protein
CP017606	RASTtk_NCBI	gene	747369	748850	.	-	.	locus_tag=BJP41_03845
CP017606	RASTtk_NCBI	CDS	747369	748850	.	-	.	locus_tag=BJP41_03845;Name=Lysine-specific permease;note="KEGG_prediction;KO:K11733;Description:lysP;_lysine-specific_permease"
CP017606	RASTtk_NCBI	gene	748999	750075	.	-	.	locus_tag=BJP41_03850
CP017606	RASTtk_NCBI	CDS	748999	750075	.	-	.	locus_tag=BJP41_03850;Name=Alanine racemase (EC 5.1.1.1);Ontology_term=KEGG_ENZYME:5.1.1.1;note="KEGG_prediction;KO:K01775;Description:alr;_alanine_racemase_[EC:5.1.1.1]"
CP017606	RASTtk_NCBI	gene	750094	751497	.	-	.	locus_tag=BJP41_03855
CP017606	RASTtk_NCBI	CDS	750094	751497	.	-	.	locus_tag=BJP41_03855;Name=Replicative DNA helicase (EC 3.6.1.-);Ontology_term=KEGG_ENZYME:3.6.1.-;note="KEGG_prediction;KO:K02314;Description:dnaB;_replicative_DNA_helicase_[EC:3.6.4.12]"
CP017606	RASTtk_NCBI	gene	751679	752665	.	-	.	locus_tag=BJP41_03860
CP017606	RASTtk_NCBI	CDS	751679	752665	.	-	.	locus_tag=BJP41_03860;Name=Lipoate synthase;note="KEGG_prediction;KO:K03644;Description:lipA;_lipoyl_synthase_[EC:2.8.1.8]"
CP017606	RASTtk_NCBI	gene	752662	753354	.	-	.	locus_tag=BJP41_03865
CP017606	RASTtk_NCBI	CDS	752662	753354	.	-	.	locus_tag=BJP41_03865;Name=Octanoate-[acyl-carrier-protein]-protein-N-octanoyltransferase;note="KEGG_prediction;KO:K03801;Description:lipB;_lipoyl(octanoyl)_transferase_[EC:2.3.1.181]"
CP017606	RASTtk_NCBI	gene	753367	753630	.	-	.	locus_tag=BJP41_03870
CP017606	RASTtk_NCBI	CDS	753367	753630	.	-	.	locus_tag=BJP41_03870;Name=Proposed lipoate regulatory protein YbeD;note="KEGG_prediction;KO:K09158;Description:uncharacterized_protein"
CP017606	RASTtk_NCBI	gene	753655	754884	.	-	.	locus_tag=BJP41_03875
CP017606	RASTtk_NCBI	CDS	753655	754884	.	-	.	locus_tag=BJP41_03875;Name=D-alanyl-D-alanine carboxypeptidase (EC 3.4.16.4);Ontology_term=KEGG_ENZYME:3.4.16.4;note="KEGG_prediction;KO:K07258;Description:dacC;_serine-type_D-Ala-D-Ala_carboxypeptidase_(penicillin-binding_protein_5/6)_[EC:3.4.16.4]"
CP017606	RASTtk_NCBI	gene	754919	756034	.	-	.	locus_tag=BJP41_03880
CP017606	RASTtk_NCBI	CDS	754919	756034	.	-	.	locus_tag=BJP41_03880;Name=Rod shape-determining protein RodA;note="KEGG_prediction;KO:K05837;Description:rodA;_rod_shape_determining_protein_RodA"
CP017606	RASTtk_NCBI	gene	756040	757938	.	-	.	locus_tag=BJP41_03885
CP017606	RASTtk_NCBI	CDS	756040	757938	.	-	.	locus_tag=BJP41_03885;Name=Penicillin-binding protein 2 (PBP-2);note="KEGG_prediction;KO:K05515;Description:mrdA;_penicillin-binding_protein_2_[EC:3.4.16.4]"
CP017606	RASTtk_NCBI	gene	757948	759222	.	-	.	locus_tag=BJP41_03890
CP017606	RASTtk_NCBI	CDS	757948	759222	.	-	.	locus_tag=BJP41_03890;Name=Tyrosyl-tRNA synthetase (EC 6.1.1.1);Ontology_term=KEGG_ENZYME:6.1.1.1;note="KEGG_prediction;KO:K01866;Description:YARS;_tyrosyl-tRNA_synthetase_[EC:6.1.1.1]"
CP017606	RASTtk_NCBI	gene	759312	759974	.	-	.	locus_tag=BJP41_03895
CP017606	RASTtk_NCBI	CDS	759312	759974	.	-	.	locus_tag=BJP41_03895;Name=Pyridoxamine 5'-phosphate oxidase (EC 1.4.3.5);Ontology_term=KEGG_ENZYME:1.4.3.5;note="KEGG_prediction;KO:K00275;Description:pdxH;_pyridoxamine_5'-phosphate_oxidase_[EC:1.4.3.5]"
CP017606	RASTtk_NCBI	gene	760211	760681	.	+	.	locus_tag=BJP41_03900
CP017606	RASTtk_NCBI	CDS	760211	760681	.	+	.	locus_tag=BJP41_03900;Name=Outer membrane lipoprotein pcp precursor;note="KEGG_prediction;KO:K06077;Description:slyB;_outer_membrane_lipoprotein_SlyB"
CP017606	RASTtk_NCBI	gene	760975	761505	.	+	.	locus_tag=BJP41_03905
CP017606	RASTtk_NCBI	CDS	760975	761505	.	+	.	locus_tag=BJP41_03905;Name=hypothetical protein
CP017606	RASTtk_NCBI	gene	761546	761689	.	-	.	locus_tag=BJP41_03910
CP017606	RASTtk_NCBI	CDS	761546	761689	.	-	.	locus_tag=BJP41_03910;Name=hypothetical protein
CP017606	RASTtk_NCBI	gene	761702	761827	.	-	.	locus_tag=BJP41_03915
CP017606	RASTtk_NCBI	CDS	761702	761827	.	-	.	locus_tag=BJP41_03915;Name=hypothetical protein
CP017606	RASTtk_NCBI	gene	761836	761958	.	-	.	locus_tag=BJP41_03920
CP017606	RASTtk_NCBI	CDS	761836	761958	.	-	.	locus_tag=BJP41_03920;Name=hypothetical protein
CP017606	RASTtk_NCBI	CDS	761984	762147	.	-	.	locus_tag=BJP41_03921;Name=hypothetical protein;note="pseudogenisation because of SNP"
CP017606	RASTtk_NCBI	gene	761984	762147	.	-	.	locus_tag=BJP41_03921;pseudo=
CP017606	RASTtk_NCBI	gene	762160	762342	.	-	.	locus_tag=BJP41_03925
CP017606	RASTtk_NCBI	CDS	762160	762342	.	-	.	locus_tag=BJP41_03925;Name=Phage terminase, large subunit
CP017606	RASTtk_NCBI	gene	762580	762672	.	-	.	locus_tag=BJP41_03930
CP017606	RASTtk_NCBI	CDS	762580	762672	.	-	.	locus_tag=BJP41_03930;Name=Phage terminase, large subunit
CP017606	RASTtk_NCBI	gene	762836	763291	.	-	.	locus_tag=BJP41_03935
CP017606	RASTtk_NCBI	CDS	762836	763291	.	-	.	locus_tag=BJP41_03935;Name=Transcriptional regulator SlyA;note="KEGG_prediction;KO:K06075;Description:slyA;_MarR_family_transcriptional_regulator,_transcriptional_regulator_for_hemolysin"
CP017606	RASTtk_NCBI	gene	763312	763434	.	-	.	locus_tag=BJP41_03940
CP017606	RASTtk_NCBI	CDS	763312	763434	.	-	.	locus_tag=BJP41_03940;Name=hypothetical protein
CP017606	RASTtk_NCBI	gene	763680	763823	.	+	.	locus_tag=BJP41_03945
CP017606	RASTtk_NCBI	CDS	763680	763823	.	+	.	locus_tag=BJP41_03945;Name=hypothetical protein
CP017606	RASTtk_NCBI	gene	763860	764000	.	+	.	locus_tag=BJP41_03950
CP017606	RASTtk_NCBI	CDS	763860	764000	.	+	.	locus_tag=BJP41_03950;Name=hypothetical protein
CP017606	RASTtk_NCBI	gene	764058	764234	.	-	.	locus_tag=BJP41_03955
CP017606	RASTtk_NCBI	CDS	764058	764234	.	-	.	locus_tag=BJP41_03955;Name=hypothetical protein
CP017606	RASTtk_NCBI	gene	764281	764490	.	+	.	locus_tag=BJP41_03960
CP017606	RASTtk_NCBI	CDS	764281	764490	.	+	.	locus_tag=BJP41_03960;Name=hypothetical protein
CP017606	RASTtk_NCBI	gene	764852	766777	.	-	.	locus_tag=BJP41_03965
CP017606	RASTtk_NCBI	CDS	764852	766777	.	-	.	locus_tag=BJP41_03965;Name=ABC transporter ATP-binding protein uup;note="KEGG_prediction;KO:K15738;Description:uup;_ABC_transport_system&#160;ATP-binding/permease_protein"
CP017606	RASTtk_NCBI	gene	766768	768915	.	-	.	locus_tag=BJP41_03970
CP017606	RASTtk_NCBI	CDS	766768	768915	.	-	.	locus_tag=BJP41_03970;Name=23S rRNA (guanine-N-2-) -methyltransferase rlmL EC 2.1.1.-);Ontology_term=KEGG_ENZYME:2.1.1.-;note="KEGG_prediction;KO:K12297;Description:rlmL;_23S_rRNA_(guanine2445-N2)-methyltransferase_/_23S_rRNA_(guanine2069-N7)-methyltransferase_[EC:2.1.1.173_2.1.1.264]"
CP017606	RASTtk_NCBI	gene	769032	769340	.	+	.	locus_tag=BJP41_03975
CP017606	RASTtk_NCBI	CDS	769032	769340	.	+	.	locus_tag=BJP41_03975;Name=Flavodoxin reductases (ferredoxin-NADPH reductases) family 1
CP017606	RASTtk_NCBI	gene	769386	770396	.	-	.	locus_tag=BJP41_03980
CP017606	RASTtk_NCBI	CDS	769386	770396	.	-	.	locus_tag=BJP41_03980;Name=Dihydroorotate dehydrogenase (EC 1.3.3.1);Ontology_term=KEGG_ENZYME:1.3.3.1;note="KEGG_prediction;KO:K00254;Description:DHODH;_dihydroorotate_dehydrogenase_[EC:1.3.5.2]"
CP017606	RASTtk_NCBI	gene	770416	770907	.	-	.	locus_tag=BJP41_03985
CP017606	RASTtk_NCBI	CDS	770416	770907	.	-	.	locus_tag=BJP41_03985;Name=Adenosine (5')-pentaphospho-(5'')-adenosine pyrophosphohydrolase (EC 3.6.1.-);Ontology_term=KEGG_ENZYME:3.6.1.-;note="KEGG_prediction;KO:K08311;Description:nudH;_putative_(di)nucleoside_polyphosphate_hydrolase_[EC:3.6.1.-]"
CP017606	RASTtk_NCBI	gene	771072	772031	.	-	.	locus_tag=BJP41_03990
CP017606	RASTtk_NCBI	CDS	771072	772031	.	-	.	locus_tag=BJP41_03990;Name=Lipid A biosynthesis (KDO) 2-(lauroyl)-lipid IVA acyltransferase (EC 2.3.1.-);Ontology_term=KEGG_ENZYME:2.3.1.-;note="KEGG_prediction;KO:K02560;Description:lpxM;_lauroyl-Kdo2-lipid_IVA_myristoyltransferase_[EC:2.3.1.243]"
CP017606	RASTtk_NCBI	gene	772064	773377	.	-	.	locus_tag=BJP41_03995
CP017606	RASTtk_NCBI	CDS	772064	773377	.	-	.	locus_tag=BJP41_03995;Name=Cell wall endopeptidase, family M23/M37;note="KEGG_prediction;KO:K19304;Description:mepM;_murein_DD-endopeptidase_[EC:3.4.24.-]"
CP017606	RASTtk_NCBI	gene	773397	774320	.	-	.	locus_tag=BJP41_04000
CP017606	RASTtk_NCBI	CDS	773397	774320	.	-	.	locus_tag=BJP41_04000;Name=Zinc ABC transporter, periplasmic-binding protein ZnuA;note="KEGG_prediction;KO:K09815;Description:znuA;_zinc_transport_system_substrate-binding_protein"
CP017606	RASTtk_NCBI	gene	774387	775133	.	+	.	locus_tag=BJP41_04005
CP017606	RASTtk_NCBI	CDS	774387	775133	.	+	.	locus_tag=BJP41_04005;Name=Zinc ABC transporter, ATP-binding protein ZnuC;note="KEGG_prediction;KO:K09817;Description:znuC;_zinc_transport_system_ATP-binding_protein_[EC:3.6.3.-]"
CP017606	RASTtk_NCBI	gene	775126	775914	.	+	.	locus_tag=BJP41_04010
CP017606	RASTtk_NCBI	CDS	775126	775914	.	+	.	locus_tag=BJP41_04010;Name=Zinc ABC transporter, inner membrane permease protein ZnuB;note="KEGG_prediction;KO:K09816;Description:znuB;_zinc_transport_system_permease_protein"
CP017606	RASTtk_NCBI	CDS	776429	777003	.	+	.	locus_tag=BJP41_04015;Name=Possible Yersinia enterocolitica-like Orf1;note="pseudogenisation"
CP017606	RASTtk_NCBI	gene	776429	777003	.	+	.	locus_tag=BJP41_04015;pseudo=
CP017606	RASTtk_NCBI	gene	777115	778590	.	-	.	locus_tag=BJP41_04020
CP017606	RASTtk_NCBI	CDS	777115	778590	.	-	.	locus_tag=BJP41_04020;Name=Glucose-6-phosphate 1-dehydrogenase (EC 1.1.1.49);Ontology_term=KEGG_ENZYME:1.1.1.49;note="KEGG_prediction;KO:K00036;Description:G6PD;_glucose-6-phosphate_1-dehydrogenase_[EC:1.1.1.49_1.1.1.363]"
CP017606	RASTtk_NCBI	gene	778717	780549	.	-	.	locus_tag=BJP41_04025
CP017606	RASTtk_NCBI	CDS	778717	780549	.	-	.	locus_tag=BJP41_04025;Name=RNA polymerase sigma factor RpoD;note="KEGG_prediction;KO:K03086;Description:SIG1;_RNA_polymerase_primary_sigma_factor"
CP017606	RASTtk_NCBI	gene	780704	782461	.	-	.	locus_tag=BJP41_04030
CP017606	RASTtk_NCBI	CDS	780704	782461	.	-	.	locus_tag=BJP41_04030;Name=DNA primase (EC 2.7.7.-);Ontology_term=KEGG_ENZYME:2.7.7.-;note="KEGG_prediction;KO:K02316;Description:dnaG;_DNA_primase_[EC:2.7.7.-]"
CP017606	RASTtk_NCBI	gene	782655	782870	.	-	.	locus_tag=BJP41_04040
CP017606	RASTtk_NCBI	CDS	782655	782870	.	-	.	locus_tag=BJP41_04040;Name=SSU ribosomal protein S21p;note="KEGG_prediction;KO:K02970;Description:RP-S21;_small_subunit_ribosomal_protein_S21"
CP017606	RASTtk_NCBI	gene	783163	785007	.	-	.	locus_tag=BJP41_04050
CP017606	RASTtk_NCBI	CDS	783163	785007	.	-	.	locus_tag=BJP41_04050;Name=Signal peptide peptidase SppA (EC 3.4.21.-);Ontology_term=KEGG_ENZYME:3.4.21.-;note="KEGG_prediction;KO:K04773;Description:sppA;_protease_IV_[EC:3.4.21.-]"
CP017606	Infernal	ncRNA	783155	783422	.	-	.	locus_tag=BJP41_04051;Name=rne5;Note=accession_Rfam:RF00040_score:pseudo_evalue:SNP
CP017606	Infernal	gene	783155	783422	.	-	.	locus_tag=BJP41_04051;pseudo=
CP017606	RASTtk_NCBI	gene	785061	785867	.	-	.	locus_tag=BJP41_04055
CP017606	RASTtk_NCBI	CDS	785061	785867	.	-	.	locus_tag=BJP41_04055;Name=Exodeoxyribonuclease III (EC 3.1.11.2);Ontology_term=KEGG_ENZYME:3.1.11.2;note="KEGG_prediction;KO:K01142;Description:E3.1.11.2;_exodeoxyribonuclease_III_[EC:3.1.11.2]"
CP017606	RASTtk_NCBI	gene	786196	786390	.	+	.	locus_tag=BJP41_04060
CP017606	RASTtk_NCBI	CDS	786196	786390	.	+	.	locus_tag=BJP41_04060;Name=hypothetical protein
CP017606	RASTtk_NCBI	gene	786596	788131	.	+	.	locus_tag=BJP41_04065
CP017606	RASTtk_NCBI	CDS	786596	788131	.	+	.	locus_tag=BJP41_04065;Name=Proposed peptidoglycan lipid II flippase MurJ;note="KEGG_prediction;KO:K03980;Description:murJ;_putative_peptidoglycan_lipid_II_flippase"
CP017606	Infernal	gene	787849	787948	.	-	.	locus_tag=BJP41_04066
CP017606	Infernal	ncRNA	787849	787948	.	-	.	locus_tag=BJP41_04066;Name=SCARNA7;Note=accession_Rfam:RF01295_score:20.6_evalue:0,0062
CP017606	RASTtk_NCBI	gene	788138	789868	.	-	.	locus_tag=BJP41_04070
CP017606	RASTtk_NCBI	CDS	788138	789868	.	-	.	locus_tag=BJP41_04070;Name=Arginyl-tRNA synthetase (EC 6.1.1.19);Ontology_term=KEGG_ENZYME:6.1.1.19;note="KEGG_prediction;KO:K01887;Description:RARS;_arginyl-tRNA_synthetase_[EC:6.1.1.19]"
CP017606	RASTtk_NCBI	gene	790480	791799	.	+	.	locus_tag=BJP41_04075
CP017606	RASTtk_NCBI	CDS	790480	791799	.	+	.	locus_tag=BJP41_04075;Name=Branched-chain amino acid transport system carrier protein;note="KEGG_prediction;KO:K03311;Description:TC.LIVCS;_branched-chain_amino_acid:cation_transporter,_LIVCS_family"
CP017606	RASTtk_NCBI	gene	791835	792656	.	-	.	locus_tag=BJP41_04080
CP017606	RASTtk_NCBI	CDS	791835	792656	.	-	.	locus_tag=BJP41_04080;Name=4-hydroxy-tetrahydrodipicolinate reductase (EC 1.17.1.8);Ontology_term=KEGG_ENZYME:1.17.1.8;note="KEGG_prediction;KO:K00215;Description:dapB;_4-hydroxy-tetrahydrodipicolinate_reductase_[EC:1.17.1.8]"
CP017606	RASTtk_NCBI	gene	792711	792824	.	+	.	locus_tag=BJP41_04085
CP017606	RASTtk_NCBI	CDS	792711	792824	.	+	.	locus_tag=BJP41_04085;Name=hypothetical protein
CP017606	RASTtk_NCBI	gene	793089	793490	.	+	.	locus_tag=BJP41_04090
CP017606	RASTtk_NCBI	CDS	793089	793490	.	+	.	locus_tag=BJP41_04090;Name=hypothetical protein
CP017606	RASTtk_NCBI	gene	793474	794010	.	+	.	locus_tag=BJP41_04095
CP017606	RASTtk_NCBI	CDS	793474	794010	.	+	.	locus_tag=BJP41_04095;Name=RTX toxin
CP017606	RASTtk_NCBI	CDS	794140	795424	.	+	.	locus_tag=BJP41_04100;Name=RTX toxin;note="pseudogenisation because of SNP"
CP017606	RASTtk_NCBI	gene	794140	795424	.	+	.	locus_tag=BJP41_04100;pseudo=
CP017606	RASTtk_NCBI	gene	795421	795828	.	+	.	locus_tag=BJP41_04110
CP017606	RASTtk_NCBI	CDS	795421	795828	.	+	.	locus_tag=BJP41_04110;Name=RTX toxin
CP017606	RASTtk_NCBI	gene	795938	796336	.	-	.	locus_tag=BJP41_04115
CP017606	RASTtk_NCBI	CDS	795938	796336	.	-	.	locus_tag=BJP41_04115;Name=hypothetical protein
CP017606	RASTtk_NCBI	gene	796633	797538	.	-	.	locus_tag=BJP41_04120
CP017606	RASTtk_NCBI	CDS	796633	797538	.	-	.	locus_tag=BJP41_04120;Name=hypothetical protein
CP017606	RASTtk_NCBI	gene	797585	797728	.	-	.	locus_tag=BJP41_04125
CP017606	RASTtk_NCBI	CDS	797585	797728	.	-	.	locus_tag=BJP41_04125;Name=hypothetical protein
CP017606	RASTtk_NCBI	gene	798132	799808	.	-	.	locus_tag=BJP41_04130
CP017606	RASTtk_NCBI	CDS	798132	799808	.	-	.	locus_tag=BJP41_04130;Name=Heat shock protein 60 family chaperone GroEL;note="KEGG_prediction;KO:K04077;Description:groEL;_chaperonin_GroEL"
CP017606	RASTtk_NCBI	gene	799868	800173	.	-	.	locus_tag=BJP41_04135
CP017606	RASTtk_NCBI	CDS	799868	800173	.	-	.	locus_tag=BJP41_04135;Name=Heat shock protein 60 family co-chaperone GroES;note="KEGG_prediction;KO:K04078;Description:groES;_chaperonin_GroES"
CP017606	RASTtk_NCBI	gene	800399	802492	.	-	.	locus_tag=BJP41_04140
CP017606	RASTtk_NCBI	CDS	800399	802492	.	-	.	locus_tag=BJP41_04140;Name=ATP-dependent DNA helicase RecG (EC 3.6.1.-);Ontology_term=KEGG_ENZYME:3.6.1.-;note="KEGG_prediction;KO:K03655;Description:recG;_ATP-dependent_DNA_helicase_RecG_[EC:3.6.4.12]"
CP017606	RASTtk_NCBI	gene	802593	804695	.	-	.	locus_tag=BJP41_04145
CP017606	RASTtk_NCBI	CDS	802593	804695	.	-	.	locus_tag=BJP41_04145;Name=GTP pyrophosphokinase (EC 2.7.6.5), (p)ppGpp synthetase II / Guanosine-3',5'-bis(diphosphate) 3'-pyrophosphohydrolase (EC 3.1.7.2);Ontology_term=KEGG_ENZYME:2.7.6.5,KEGG_ENZYME:3.1.7.2;note="KEGG_prediction;KO:K01139;Description:spoT;_GTP_diphosphokinase_/_guanosine-3',5'-bis(diphosphate)_3'-diphosphatase_[EC:2.7.6.5_3.1.7.2]"
CP017606	RASTtk_NCBI	gene	804704	804976	.	-	.	locus_tag=BJP41_04150
CP017606	RASTtk_NCBI	CDS	804704	804976	.	-	.	locus_tag=BJP41_04150;Name=DNA-directed RNA polymerase omega subunit (EC 2.7.7.6);Ontology_term=KEGG_ENZYME:2.7.7.6;note="KEGG_prediction;KO:K03060;Description:rpoZ;_DNA-directed_RNA_polymerase_subunit_omega_[EC:2.7.7.6]"
CP017606	RASTtk_NCBI	gene	805063	805698	.	-	.	locus_tag=BJP41_04155
CP017606	RASTtk_NCBI	CDS	805063	805698	.	-	.	locus_tag=BJP41_04155;Name=Guanylate kinase (EC 2.7.4.8);Ontology_term=KEGG_ENZYME:2.7.4.8;note="KEGG_prediction;KO:K00942;Description:E2.7.4.8;_guanylate_kinase_[EC:2.7.4.8]"
CP017606	RASTtk_NCBI	gene	805903	806571	.	+	.	locus_tag=BJP41_04160
CP017606	RASTtk_NCBI	CDS	805903	806571	.	+	.	locus_tag=BJP41_04160;Name=Riboflavin synthase eubacterial/eukaryotic (EC 2.5.1.9);Ontology_term=KEGG_ENZYME:2.5.1.9;note="KEGG_prediction;KO:K00793;Description:ribE;_riboflavin_synthase_[EC:2.5.1.9]"
CP017606	RASTtk_NCBI	gene	806598	812492	.	-	.	locus_tag=BJP41_04165
CP017606	RASTtk_NCBI	CDS	806598	812492	.	-	.	locus_tag=BJP41_04165;Name=RTX toxin;Ontology_term=KEGG_ENZYME:3.1.3.1
CP017606	RASTtk_NCBI	gene	812642	812800	.	+	.	locus_tag=BJP41_04170
CP017606	RASTtk_NCBI	CDS	812642	812800	.	+	.	locus_tag=BJP41_04170;Name=hypothetical protein
CP017606	RASTtk_NCBI	gene	812861	812983	.	+	.	locus_tag=BJP41_04175
CP017606	RASTtk_NCBI	CDS	812861	812983	.	+	.	locus_tag=BJP41_04175;Name=hypothetical protein
CP017606	RASTtk_NCBI	gene	813008	814216	.	+	.	locus_tag=BJP41_04180
CP017606	RASTtk_NCBI	CDS	813008	814216	.	+	.	locus_tag=BJP41_04180;Name=MxiG
CP017606	RASTtk_NCBI	gene	814252	814587	.	+	.	locus_tag=BJP41_04185
CP017606	RASTtk_NCBI	CDS	814252	814587	.	+	.	locus_tag=BJP41_04185;Name=hypothetical protein
CP017606	RASTtk_NCBI	gene	814649	814948	.	+	.	locus_tag=BJP41_04190
CP017606	RASTtk_NCBI	CDS	814649	814948	.	+	.	locus_tag=BJP41_04190;Name=hypothetical protein
CP017606	RASTtk_NCBI	gene	814948	815697	.	+	.	locus_tag=BJP41_04195
CP017606	RASTtk_NCBI	CDS	814948	815697	.	+	.	locus_tag=BJP41_04195;Name=Type III secretion bridge between inner and outermembrane lipoprotein (YscJ,HrcJ,EscJ, PscJ);note="TXSScan_prediction;Gene:T3SS_sctJ;Ref:T3SS";note="KEGG_prediction;KO:K03222;Description:yscJ;_type_III_secretion_protein_J"
CP017606	RASTtk_NCBI	gene	815698	816276	.	+	.	locus_tag=BJP41_04200
CP017606	RASTtk_NCBI	CDS	815698	816276	.	+	.	locus_tag=BJP41_04200;Name=Oxygen-regulated invasion protein OrgA
CP017606	RASTtk_NCBI	CDS	816233	816947	.	+	.	locus_tag=BJP41_04205;Name=Oxygen-regulated invasion protein OrgB;note="pseudogenisation because of indel"
CP017606	RASTtk_NCBI	gene	816233	816947	.	+	.	locus_tag=BJP41_04205;pseudo=
CP017606	RASTtk_NCBI	gene	816944	817411	.	+	.	locus_tag=BJP41_04215
CP017606	RASTtk_NCBI	CDS	816944	817411	.	+	.	locus_tag=BJP41_04215;Name=hypothetical protein
CP017606	RASTtk_NCBI	gene	817404	817697	.	+	.	locus_tag=BJP41_04220
CP017606	RASTtk_NCBI	CDS	817404	817697	.	+	.	locus_tag=BJP41_04220;Name=Acyl carrier protein;note="KEGG_prediction;KO:K02078;Description:acpP;_acyl_carrier_protein"
CP017606	RASTtk_NCBI	gene	817760	819247	.	-	.	locus_tag=BJP41_04225
CP017606	RASTtk_NCBI	CDS	817760	819247	.	-	.	locus_tag=BJP41_04225;Name=Proline/sodium symporter PutP (TC 2.A.21.2.1) @ Propionate/sodium symporter;note="KEGG_prediction;KO:K11928;Description:putP;_sodium/proline_symporter"
CP017606	RASTtk_NCBI	gene	819463	823287	.	+	.	locus_tag=BJP41_04230
CP017606	RASTtk_NCBI	CDS	819463	823287	.	+	.	locus_tag=BJP41_04230;Name=Transcriptional repressor of PutA and PutP / Proline dehydrogenase (EC 1.5.99.8) (Proline oxidase) / Delta-1-pyrroline-5-carboxylate dehydrogenase (EC 1.5.1.12);Ontology_term=KEGG_ENZYME:1.5.99.8,KEGG_ENZYME:1.5.1.12;note="KEGG_prediction;KO:K13821;Description:putA;_RHH-type_transcriptional_regulator,_proline_utilization_regulon_repressor_/_proline_dehydrogenase_/_delta…
CP017606	Infernal	gene	823452	823523	.	+	.	locus_tag=BJP41_04231
CP017606	Infernal	ncRNA	823452	823523	.	+	.	locus_tag=BJP41_04231;Name=STnc370;Note=accession_Rfam:RF02064_score:40.5_evalue:0,00023
CP017606	RASTtk_NCBI	gene	823566	825971	.	+	.	locus_tag=BJP41_04235
CP017606	RASTtk_NCBI	CDS	823566	825971	.	+	.	locus_tag=BJP41_04235;Name=DNA internalization-related competence protein ComEC/Rec2;note="KEGG_prediction;KO:K02238;Description:comEC;_competence_protein_ComEC"
CP017606	RASTtk_NCBI	gene	825987	827741	.	+	.	locus_tag=BJP41_04240
CP017606	RASTtk_NCBI	CDS	825987	827741	.	+	.	locus_tag=BJP41_04240;Name=Lipid A export ATP-binding/permease protein MsbA;note="TXSScan_prediction;Gene:T1SS_abc;Ref:T1SS";note="KEGG_prediction;KO:K11085;Description:msbA;_ATP-binding_cassette,_subfamily_B,_bacterial_MsbA_[EC:3.6.3.-]"
CP017606	RASTtk_NCBI	gene	827701	827823	.	+	.	locus_tag=BJP41_04245
CP017606	RASTtk_NCBI	CDS	827701	827823	.	+	.	locus_tag=BJP41_04245;Name=hypothetical protein
CP017606	NCBI	CDS	827865	828941	.	+	.	locus_tag=BJP41_04250;Name=Biotin synthase (EC 2.8.1.6);Ontology_term=KEGG_ENZYME:2.8.1.6;inference="EXISTENCE: similar to AA sequence:RefSeq:WP_015873656.1";note="catalyzes the formation of biotin from dethiobiotin internal stop Derived by automated computational analysis using gene prediction method: Protein Homology.";pseudo=;codon_start=1;transl_table=11;product="biotin synthase";NCBI Feature…
CP017606	NCBI	gene	827865	828941	.	+	.	locus_tag=BJP41_04250;pseudo=
CP017606	RASTtk_NCBI	gene	828942	830096	.	+	.	locus_tag=BJP41_04255
CP017606	RASTtk_NCBI	CDS	828942	830096	.	+	.	locus_tag=BJP41_04255;Name=8-amino-7-oxononanoate synthase (EC 2.3.1.47);Ontology_term=KEGG_ENZYME:2.3.1.47;note="KEGG_prediction;KO:K00652;Description:bioF;_8-amino-7-oxononanoate_synthase_[EC:2.3.1.47]"
CP017606	RASTtk_NCBI	gene	830093	830869	.	+	.	locus_tag=BJP41_04260
CP017606	RASTtk_NCBI	CDS	830093	830869	.	+	.	locus_tag=BJP41_04260;Name=Biotin synthesis protein BioC;note="KEGG_prediction;KO:K02169;Description:bioC;_malonyl-CoA_O-methyltransferase_[EC:2.1.1.197]"
CP017606	RASTtk_NCBI	gene	830847	831554	.	+	.	locus_tag=BJP41_04265
CP017606	RASTtk_NCBI	CDS	830847	831554	.	+	.	locus_tag=BJP41_04265;Name=Dethiobiotin synthetase (EC 6.3.3.3);Ontology_term=KEGG_ENZYME:6.3.3.3;note="KEGG_prediction;KO:K01935;Description:bioD;_dethiobiotin_synthetase_[EC:6.3.3.3]"
CP017606	RASTtk_NCBI	gene	832160	832753	.	-	.	locus_tag=BJP41_04275
CP017606	RASTtk_NCBI	CDS	832160	832753	.	-	.	locus_tag=BJP41_04275;Name=Nucleotidase YfbR, HD superfamily;note="KEGG_prediction;KO:K08722;Description:yfbR;_5'-deoxynucleotidase_[EC:3.1.3.89]"
CP017606	RASTtk_NCBI	gene	832827	832958	.	-	.	locus_tag=BJP41_04280
CP017606	RASTtk_NCBI	CDS	832827	832958	.	-	.	locus_tag=BJP41_04280;Name=hypothetical protein
CP017606	NCBI	CDS	833048	834715	.	-	.	locus_tag=BJP41_04285;Name=RTX toxin;inference="EXISTENCE: similar to AA sequence:RefSeq:WP_015873647.1";note="internal stop Derived by automated computational analysis using gene prediction method: Protein Homology.";pseudo=;codon_start=1;transl_table=11;product="RTX toxin";NCBI Feature Key=CDS
CP017606	NCBI	gene	833048	834715	.	-	.	locus_tag=BJP41_04285;pseudo=
CP017606	RASTtk_NCBI	gene	834785	834907	.	+	.	locus_tag=BJP41_04290
CP017606	RASTtk_NCBI	CDS	834785	834907	.	+	.	locus_tag=BJP41_04290;Name=hypothetical protein
CP017606	RASTtk_NCBI	gene	834946	835098	.	-	.	locus_tag=BJP41_04295
CP017606	RASTtk_NCBI	CDS	834946	835098	.	-	.	locus_tag=BJP41_04295;Name=hypothetical protein
CP017606	RASTtk_NCBI	gene	835140	835382	.	+	.	locus_tag=BJP41_04300
CP017606	RASTtk_NCBI	CDS	835140	835382	.	+	.	locus_tag=BJP41_04300;Name=hypothetical protein
CP017606	RASTtk_NCBI	gene	835402	835590	.	-	.	locus_tag=BJP41_04305
CP017606	RASTtk_NCBI	CDS	835402	835590	.	-	.	locus_tag=BJP41_04305;Name=hypothetical protein
CP017606	RASTtk_NCBI	gene	835857	836087	.	+	.	locus_tag=BJP41_04310
CP017606	RASTtk_NCBI	CDS	835857	836087	.	+	.	locus_tag=BJP41_04310;Name=hypothetical protein
CP017606	RASTtk_NCBI	gene	836084	836356	.	+	.	locus_tag=BJP41_04315
CP017606	RASTtk_NCBI	CDS	836084	836356	.	+	.	locus_tag=BJP41_04315;Name=hypothetical protein
CP017606	RASTtk_NCBI	gene	836508	836912	.	-	.	locus_tag=BJP41_04320
CP017606	RASTtk_NCBI	CDS	836508	836912	.	-	.	locus_tag=BJP41_04320;Name=IS630;note="59.66% ISOt3_aa2";note="Issaga prediction"
CP017606	RASTtk_NCBI	gene	836953	837330	.	-	.	locus_tag=BJP41_04325
CP017606	RASTtk_NCBI	CDS	836953	837330	.	-	.	locus_tag=BJP41_04325;Name=IS630;note="59.40% ISMae21_aa1";note="Issaga prediction"
CP017606	RASTtk_NCBI	gene	837385	837564	.	-	.	locus_tag=BJP41_04330
CP017606	RASTtk_NCBI	CDS	837385	837564	.	-	.	locus_tag=BJP41_04330;Name=probable transcription regulator PA1347
CP017606	RASTtk_NCBI	gene	837635	837838	.	-	.	locus_tag=BJP41_04335
CP017606	RASTtk_NCBI	CDS	837635	837838	.	-	.	locus_tag=BJP41_04335;Name=hypothetical protein
CP017606	RASTtk_NCBI	gene	838036	844011	.	+	.	locus_tag=BJP41_04340
CP017606	RASTtk_NCBI	CDS	838036	844011	.	+	.	locus_tag=BJP41_04340;Name=RTX toxin;Ontology_term=KEGG_ENZYME:3.1.3.1
CP017606	Infernal	ncRNA	842566	842616	.	+	.	locus_tag=BJP41_04341;Name=DdR10;Note=accession_Rfam:RF01560_score:pseudo_evalue:SNP
CP017606	Infernal	gene	842566	842616	.	+	.	locus_tag=BJP41_04341;pseudo=
CP017606	RASTtk_NCBI	gene	845716	847212	.	+	.	locus_tag=BJP41_04350
CP017606	RASTtk_NCBI	CDS	845716	847212	.	+	.	locus_tag=BJP41_04350;Name=hypothetical protein
CP017606	RASTtk_NCBI	gene	847276	847662	.	+	.	locus_tag=BJP41_04355
CP017606	RASTtk_NCBI	CDS	847276	847662	.	+	.	locus_tag=BJP41_04355;Name=RTX toxin
CP017606	RASTtk_NCBI	gene	847657	847860	.	-	.	locus_tag=BJP41_04360
CP017606	RASTtk_NCBI	CDS	847657	847860	.	-	.	locus_tag=BJP41_04360;Name=Mobile element protein
CP017606	NCBI	CDS	847887	848172	.	+	.	locus_tag=BJP41_04365;Name=DNA-binding protein;inference="EXISTENCE: similar to AA sequence:RefSeq:WP_010847607.1";note="frameshifted Derived by automated computational analysis using gene prediction method: Protein Homology.";pseudo=;codon_start=1;transl_table=11;product="hypothetical protein";NCBI Feature Key=CDS
CP017606	NCBI	gene	847887	848172	.	+	.	locus_tag=BJP41_04365;pseudo=
CP017606	RASTtk_NCBI	gene	848152	848283	.	-	.	locus_tag=BJP41_04370
CP017606	RASTtk_NCBI	CDS	848152	848283	.	-	.	locus_tag=BJP41_04370;Name=hypothetical protein
CP017606	RASTtk_NCBI	gene	848452	848601	.	+	.	locus_tag=BJP41_04375
CP017606	RASTtk_NCBI	CDS	848452	848601	.	+	.	locus_tag=BJP41_04375;Name=hypothetical protein
CP017606	RASTtk_NCBI	gene	848617	848718	.	+	.	locus_tag=BJP41_04380
CP017606	RASTtk_NCBI	CDS	848617	848718	.	+	.	locus_tag=BJP41_04380;Name=hypothetical protein
CP017606	RASTtk_NCBI	gene	848741	848983	.	+	.	locus_tag=BJP41_04385
CP017606	RASTtk_NCBI	CDS	848741	848983	.	+	.	locus_tag=BJP41_04385;Name=Prevent-host-death protein
CP017606	RASTtk_NCBI	gene	848983	849369	.	+	.	locus_tag=BJP41_04390
CP017606	RASTtk_NCBI	CDS	848983	849369	.	+	.	locus_tag=BJP41_04390;Name=hypothetical protein
CP017606	RASTtk_NCBI	CDS	849588	849819	.	-	.	locus_tag=BJP41_04395;Name=probable transcription regulator PA1347;note="pseudogenisation because of SNP"
CP017606	RASTtk_NCBI	gene	849588	849819	.	-	.	locus_tag=BJP41_04395;pseudo=
CP017606	RASTtk_NCBI	gene	849776	850141	.	-	.	locus_tag=BJP41_04400
CP017606	RASTtk_NCBI	CDS	849776	850141	.	-	.	locus_tag=BJP41_04400;Name=hypothetical protein
CP017606	RASTtk_NCBI	gene	850190	850375	.	-	.	locus_tag=BJP41_04405
CP017606	RASTtk_NCBI	CDS	850190	850375	.	-	.	locus_tag=BJP41_04405;Name=hypothetical protein
CP017606	RASTtk_NCBI	gene	850603	850824	.	-	.	locus_tag=BJP41_04410
CP017606	RASTtk_NCBI	CDS	850603	850824	.	-	.	locus_tag=BJP41_04410;Name=hypothetical protein
CP017606	RASTtk_NCBI	gene	850812	852413	.	-	.	locus_tag=BJP41_04415
CP017606	RASTtk_NCBI	CDS	850812	852413	.	-	.	locus_tag=BJP41_04415;Name=hypothetical protein
CP017606	RASTtk_NCBI	gene	852885	853097	.	-	.	locus_tag=BJP41_04420
CP017606	RASTtk_NCBI	CDS	852885	853097	.	-	.	locus_tag=BJP41_04420;Name=hypothetical protein
CP017606	RASTtk_NCBI	gene	853112	853744	.	-	.	locus_tag=BJP41_04425
CP017606	RASTtk_NCBI	CDS	853112	853744	.	-	.	locus_tag=BJP41_04425;Name=hypothetical protein
CP017606	RASTtk_NCBI	gene	853762	854049	.	-	.	locus_tag=BJP41_04430
CP017606	RASTtk_NCBI	CDS	853762	854049	.	-	.	locus_tag=BJP41_04430;Name=hypothetical protein
CP017606	RASTtk_NCBI	CDS	854446	854713	.	-	.	locus_tag=BJP41_04431;Name=IS6 family transposase;inference="EXISTENCE: similar to AA sequence:RefSeq:WP_007372372.1";note="frameshifted Derived by automated computational analysis using gene prediction method: Protein Homology.";pseudo=;codon_start=1;transl_table=11;product="IS6 family transposase";NCBI Feature Key=CDS
CP017606	RASTtk_NCBI	gene	854446	854713	.	-	.	locus_tag=BJP41_04431;pseudo=
CP017606	RASTtk_NCBI	gene	854701	854952	.	-	.	locus_tag=BJP41_04432
CP017606	RASTtk_NCBI	CDS	854701	854952	.	-	.	locus_tag=BJP41_04432;Name=hypothetical protein
CP017606	RASTtk_NCBI	gene	855039	855281	.	-	.	locus_tag=BJP41_04440
CP017606	RASTtk_NCBI	CDS	855039	855281	.	-	.	locus_tag=BJP41_04440;Name=hypothetical protein
CP017606	RASTtk_NCBI	gene	855355	855576	.	-	.	locus_tag=BJP41_04445
CP017606	RASTtk_NCBI	CDS	855355	855576	.	-	.	locus_tag=BJP41_04445;Name=hypothetical protein
CP017606	RASTtk_NCBI	gene	855689	856387	.	+	.	locus_tag=BJP41_04450
CP017606	RASTtk_NCBI	CDS	855689	856387	.	+	.	locus_tag=BJP41_04450;Name=probable transcription regulator PA1347
CP017606	RASTtk_NCBI	gene	856910	857107	.	-	.	locus_tag=BJP41_04465
CP017606	RASTtk_NCBI	CDS	856910	857107	.	-	.	locus_tag=BJP41_04465;Name=DNA-binding protein HU-beta;note="KEGG_prediction;KO:K03530;Description:hupB;_DNA-binding_protein_HU-beta"
CP017606	RASTtk_NCBI	gene	857417	857572	.	-	.	locus_tag=BJP41_04475
CP017606	RASTtk_NCBI	CDS	857417	857572	.	-	.	locus_tag=BJP41_04475;Name=hypothetical protein
CP017606	RASTtk_NCBI	gene	857872	858477	.	+	.	locus_tag=BJP41_04480
CP017606	RASTtk_NCBI	CDS	857872	858477	.	+	.	locus_tag=BJP41_04480;Name=Oxygen-insensitive NAD(P)H nitroreductase (EC 1.-.-.-) / Dihydropteridine reductase (EC 1.5.1.34);Ontology_term=KEGG_ENZYME:1.-.-.-,KEGG_ENZYME:1.5.1.34
CP017606	RASTtk_NCBI	gene	858770	865924	.	-	.	locus_tag=BJP41_04485
CP017606	RASTtk_NCBI	CDS	858770	865924	.	-	.	locus_tag=BJP41_04485;Name=RTX toxin;
CP017606	RASTtk_NCBI	gene	866284	867075	.	+	.	locus_tag=BJP41_04495
CP017606	RASTtk_NCBI	CDS	866284	867075	.	+	.	locus_tag=BJP41_04495;Name=FIG003269: Prophage tail protein
CP017606	NCBI	CDS	867076	867321	.	+	.	locus_tag=BJP41_04500;Name=phage baseplate protein;inference="EXISTENCE: similar to AA sequence:RefSeq:WP_011410578.1";note="internal stop incomplete partial in the middle ofa contig missing stop Derived by automated computationalanalysis using gene prediction method: Protein Homology.";pseudo=;codon_start=1;transl_table=11;product="phage baseplate protein";NCBI Feature Key=CDS
CP017606	NCBI	gene	867076	867321	.	+	.	locus_tag=BJP41_04500;pseudo=
CP017606	RASTtk_NCBI	CDS	867362	867964	.	-	.	locus_tag=BJP41_04510;Name=IS3;note="47.47% ISPsy12_aa2";note="Issaga prediction";note="pseudogenisation";note="KEGG_prediction;KO:K07497;Description:putative_transposase"
CP017606	RASTtk_NCBI	gene	867362	867964	.	-	.	locus_tag=BJP41_04510;pseudo=
CP017606	RASTtk_NCBI	gene	867933	868421	.	+	.	locus_tag=BJP41_04515
CP017606	RASTtk_NCBI	CDS	867933	868421	.	+	.	locus_tag=BJP41_04515;Name=IS4 ssgr IS50;note="63.01% ISRba2_aa1";note="Issaga prediction"
CP017606	RASTtk_NCBI	gene	868683	868892	.	+	.	locus_tag=BJP41_04520
CP017606	RASTtk_NCBI	CDS	868683	868892	.	+	.	locus_tag=BJP41_04520;Name=RTX toxin
CP017606	RASTtk_NCBI	gene	868896	869291	.	+	.	locus_tag=BJP41_04525
CP017606	RASTtk_NCBI	CDS	868896	869291	.	+	.	locus_tag=BJP41_04525;Name=Plasmid partitioning protein ParA
CP017606	RASTtk_NCBI	gene	869285	869545	.	+	.	locus_tag=BJP41_04530
CP017606	RASTtk_NCBI	CDS	869285	869545	.	+	.	locus_tag=BJP41_04530;Name=hypothetical protein
CP017606	RASTtk_NCBI	gene	869813	871123	.	-	.	locus_tag=BJP41_04535
CP017606	RASTtk_NCBI	CDS	869813	871123	.	-	.	locus_tag=BJP41_04535;Name=adenylate cyclase ExoY;note="KEGG_prediction;KO:K16637;Description:exoY;_adenylate_cyclase_ExoY"
CP017606	RASTtk_NCBI	gene	872040	872465	.	+	.	locus_tag=BJP41_04550
CP017606	RASTtk_NCBI	CDS	872040	872465	.	+	.	locus_tag=BJP41_04550;Name=Tn3;note="93.79% ISSba14_aa1";note="Issaga prediction";note="KEGG_prediction;KO:K14060;Description:pinR;_putative_DNA-invertase_from_lambdoid_prophage_Rac"
CP017606	RASTtk_NCBI	gene	872485	872697	.	-	.	locus_tag=BJP41_04555
CP017606	RASTtk_NCBI	CDS	872485	872697	.	-	.	locus_tag=BJP41_04555;Name=Tn3;note="89.88% Tn3_aa3"
CP017606	RASTtk_NCBI	CDS	872613	873752	.	+	.	locus_tag=BJP41_04565;Name=Tn3;note="92.72% Tn3_aa3";note="Issaga prediction";inference="EXISTENCE: similar to AA sequence:RefSeq:WP_001496645.1";note="frameshifted incomplete partial in the middle of a contig missing start Derived by automated computational analysis using gene prediction method: Protein Homology.";pseudo=;codon_start=1;transl_table=11;product="Tn3 family transposase";NCBI Featur…
CP017606	RASTtk_NCBI	gene	872613	873752	.	+	.	locus_tag=BJP41_04565;pseudo=
CP017606	RASTtk_NCBI	gene	873933	874718	.	+	.	locus_tag=BJP41_04570
CP017606	RASTtk_NCBI	CDS	873933	874718	.	+	.	locus_tag=BJP41_04570;Name=Plasmid replication initiator protein
CP017606	RASTtk_NCBI	gene	874641	875057	.	-	.	locus_tag=BJP41_04575
CP017606	RASTtk_NCBI	CDS	874641	875057	.	-	.	locus_tag=BJP41_04575;Name=FIG002776: hypothetical protein;note="KEGG_prediction;KO:K18850;Description:ycfD;_50S_ribosomal_protein_L16_3-hydroxylase_[EC:1.14.11.47]"
CP017606	RASTtk_NCBI	gene	875304	875549	.	+	.	locus_tag=BJP41_04580
CP017606	RASTtk_NCBI	CDS	875304	875549	.	+	.	locus_tag=BJP41_04580;Name=Tn3;note="62.68% ISThsp9_aa1";note="Issaga prediction"
CP017606	RASTtk_NCBI	gene	875883	876215	.	+	.	locus_tag=BJP41_04585
CP017606	RASTtk_NCBI	CDS	875883	876215	.	+	.	locus_tag=BJP41_04585;Name=FIG00639120: hypothetical protein
CP017606	RASTtk_NCBI	gene	876217	876501	.	+	.	locus_tag=BJP41_04590
CP017606	RASTtk_NCBI	CDS	876217	876501	.	+	.	locus_tag=BJP41_04590;Name=Transcriptional regulator, Cro/CI family
CP017606	RASTtk_NCBI	gene	876608	876982	.	+	.	locus_tag=BJP41_04595
CP017606	RASTtk_NCBI	CDS	876608	876982	.	+	.	locus_tag=BJP41_04595;Name=ISNCY ssgr ISPlu15;note="53.14% ISPlu15_aa1";note="Issaga prediction"
CP017606	Infernal	gene	877214	877291	.	+	.	locus_tag=BJP41_04596
CP017606	Infernal	ncRNA	877214	877291	.	+	.	locus_tag=BJP41_04596;Name=isrK;Note=accession_Rfam:RF01394_score:43.9_evalue:0,000000037
CP017606	Infernal	gene	877323	877410	.	+	.	locus_tag=BJP41_04597
CP017606	Infernal	ncRNA	877323	877410	.	+	.	locus_tag=BJP41_04597;Name=C4;Note=accession_Rfam:RF01695_score:74.2_evalue:0,000000000000031
CP017606	RASTtk_NCBI	gene	877627	877890	.	+	.	locus_tag=BJP41_04605
CP017606	RASTtk_NCBI	CDS	877627	877890	.	+	.	locus_tag=BJP41_04605;Name=helix-turn-helix transcriptional regulator
CP017606	NCBI	CDS	877887	878176	.	+	.	locus_tag=BJP41_04610;Name=transcriptional regulator;inference="EXISTENCE: similar to AA sequence:RefSeq:WP_016858090.1";note="frameshifted Derived by automated computational analysis using gene prediction method: Protein Homology.";pseudo=;codon_start=1;transl_table=11;product="transcriptional regulator";NCBI Feature Key=CDS
CP017606	NCBI	gene	877887	878176	.	+	.	locus_tag=BJP41_04610;pseudo=
CP017606	NCBI	CDS	878329	879005	.	+	.	locus_tag=BJP41_04615;Name=probable transcription regulator PA1347;inference="EXISTENCE: similar to AA sequence:RefSeq:WP_016858089.1";note="frameshifted Derived by automated computational analysis using gene prediction method: Protein Homology.";pseudo=;codon_start=1;transl_table=11;product="transcriptional regulator";NCBI Feature Key=CDS
CP017606	NCBI	gene	878329	879005	.	+	.	locus_tag=BJP41_04615;pseudo=
CP017606	NCBI	CDS	879014	879639	.	-	.	locus_tag=BJP41_04620;Name=hypothetical protein;inference="EXISTENCE: similar to AA sequence:RefSeq:WP_015873589.1";note="frameshifted incomplete partial in the middle of a contig missing start and stop Derived by automated computational analysis using gene prediction method: Protein Homology.";pseudo=;codon_start=1;transl_table=11;product="hypothetical protein";NCBI Feature Key=CDS
CP017606	NCBI	gene	879014	879639	.	-	.	locus_tag=BJP41_04620;pseudo=
CP017606	RASTtk_NCBI	gene	879673	879777	.	+	.	locus_tag=BJP41_04625
CP017606	RASTtk_NCBI	CDS	879673	879777	.	+	.	locus_tag=BJP41_04625;Name=hypothetical protein
CP017606	RASTtk_NCBI	gene	879870	879986	.	-	.	locus_tag=BJP41_04630
CP017606	RASTtk_NCBI	CDS	879870	879986	.	-	.	locus_tag=BJP41_04630;Name=hypothetical protein
CP017606	RASTtk_NCBI	gene	880043	880288	.	+	.	locus_tag=BJP41_04635
CP017606	RASTtk_NCBI	CDS	880043	880288	.	+	.	locus_tag=BJP41_04635;Name=hypothetical protein
CP017606	RASTtk_NCBI	gene	880690	882651	.	-	.	locus_tag=BJP41_04640
CP017606	RASTtk_NCBI	CDS	880690	882651	.	-	.	locus_tag=BJP41_04640;Name=hypothetical protein
CP017606	RASTtk_NCBI	gene	883160	883528	.	-	.	locus_tag=BJP41_04645
CP017606	RASTtk_NCBI	CDS	883160	883528	.	-	.	locus_tag=BJP41_04645;Name=DNA-damage-inducible protein J;note="KEGG_prediction;KO:K07473;Description:dinJ;_DNA-damage-inducible_protein_J"
CP017606	RASTtk_NCBI	gene	883801	884514	.	-	.	locus_tag=BJP41_04655
CP017606	RASTtk_NCBI	CDS	883801	884514	.	-	.	locus_tag=BJP41_04655;Name=probable transcription regulator PA1347
CP017606	RASTtk_NCBI	gene	884891	885418	.	-	.	locus_tag=BJP41_04660
CP017606	RASTtk_NCBI	CDS	884891	885418	.	-	.	locus_tag=BJP41_04660;Name=FIG002776: hypothetical protein;note="KEGG_prediction;KO:K18850;Description:ycfD;_50S_ribosomal_protein_L16_3-hydroxylase_[EC:1.14.11.47]"
CP017606	RASTtk_NCBI	CDS	885330	885642	.	-	.	locus_tag=BJP41_04670;Name=tRNA modification GTPase;note="pseudogenisation because of prophage insertion"
CP017606	RASTtk_NCBI	gene	885330	885642	.	-	.	locus_tag=BJP41_04670;pseudo=
CP017606	RASTtk_NCBI	gene	885707	886051	.	-	.	locus_tag=BJP41_04675
CP017606	RASTtk_NCBI	CDS	885707	886051	.	-	.	locus_tag=BJP41_04675;Name=hypothetical protein
CP017606	RASTtk_NCBI	gene	886117	886269	.	-	.	locus_tag=BJP41_04680
CP017606	RASTtk_NCBI	CDS	886117	886269	.	-	.	locus_tag=BJP41_04680;Name=hypothetical protein
CP017606	Infernal	ncRNA	886316	886443	.	-	.	locus_tag=BJP41_04681;Name=PK-repBA;Note=accession_Rfam:RF01089_score:pseudo_evalue:SNP
CP017606	Infernal	gene	886316	886443	.	-	.	locus_tag=BJP41_04681;pseudo=
CP017606	RASTtk_NCBI	gene	886442	886708	.	-	.	locus_tag=BJP41_04690
CP017606	RASTtk_NCBI	CDS	886442	886708	.	-	.	locus_tag=BJP41_04690;Name=RelE/StbE replicon stabilization toxin;note="KEGG_prediction;KO:K06218;Description:relE;_mRNA_interferase_RelE/StbE"
CP017606	RASTtk_NCBI	gene	886692	886916	.	-	.	locus_tag=BJP41_04695
CP017606	RASTtk_NCBI	CDS	886692	886916	.	-	.	locus_tag=BJP41_04695;Name=RelB/StbD replicon stabilization protein (antitoxin to RelE/StbE);note="KEGG_prediction;KO:K18918;Description:relB;_RHH-type_transcriptional_regulator,_rel_operon_repressor_/_antitoxin_RelB"
CP017606	Infernal	gene	887023	887093	.	+	.	locus_tag=BJP41_04696
CP017606	Infernal	ncRNA	887023	887093	.	+	.	locus_tag=BJP41_04696;Name=isrK;Note=accession_Rfam:RF01394_score:45.3_evalue:0,000000017
CP017606	Infernal	gene	887123	887210	.	+	.	locus_tag=BJP41_04697
CP017606	Infernal	ncRNA	887123	887210	.	+	.	locus_tag=BJP41_04697;Name=C4;Note=accession_Rfam:RF01695_score:63.3_evalue:0,000000000013
CP017606	RASTtk_NCBI	gene	887263	887445	.	+	.	locus_tag=BJP41_04705
CP017606	RASTtk_NCBI	CDS	887263	887445	.	+	.	locus_tag=BJP41_04705;Name=hypothetical protein
CP017606	RASTtk_NCBI	gene	887442	887717	.	+	.	locus_tag=BJP41_04710
CP017606	RASTtk_NCBI	CDS	887442	887717	.	+	.	locus_tag=BJP41_04710;Name=transcriptional regulator
CP017606	RASTtk_NCBI	gene	887907	888590	.	+	.	locus_tag=BJP41_04715
CP017606	RASTtk_NCBI	CDS	887907	888590	.	+	.	locus_tag=BJP41_04715;Name=transcriptional regulator
CP017606	RASTtk_NCBI	gene	888636	888884	.	-	.	locus_tag=BJP41_04720
CP017606	RASTtk_NCBI	CDS	888636	888884	.	-	.	locus_tag=BJP41_04720;Name=FIG01055344: hypothetical protein
CP017606	RASTtk_NCBI	gene	889127	889558	.	-	.	locus_tag=BJP41_04725
CP017606	RASTtk_NCBI	CDS	889127	889558	.	-	.	locus_tag=BJP41_04725;Name=Beta-glucosidase/6-phospho-beta-glucosidase/beta- galactosidase
CP017606	Infernal	ncRNA	889263	889332	.	+	.	locus_tag=BJP41_04726;Name=HSR-omega_2;Note=accession_Rfam:RF01886_score:pseudo_evalue:SNP
CP017606	Infernal	gene	889263	889332	.	+	.	locus_tag=BJP41_04726;pseudo=
CP017606	RASTtk_NCBI	gene	889600	891069	.	-	.	locus_tag=BJP41_04730
CP017606	RASTtk_NCBI	CDS	889600	891069	.	-	.	locus_tag=BJP41_04730;Name=MobA
CP017606	RASTtk_NCBI	gene	891066	891365	.	-	.	locus_tag=BJP41_04735
CP017606	RASTtk_NCBI	CDS	891066	891365	.	-	.	locus_tag=BJP41_04735;Name=hypothetical protein
CP017606	RASTtk_NCBI	gene	891375	891500	.	-	.	locus_tag=BJP41_04740
CP017606	RASTtk_NCBI	CDS	891375	891500	.	-	.	locus_tag=BJP41_04740;Name=hypothetical protein
CP017606	RASTtk_NCBI	gene	891497	891610	.	-	.	locus_tag=BJP41_04745
CP017606	RASTtk_NCBI	CDS	891497	891610	.	-	.	locus_tag=BJP41_04745;Name=hypothetical protein
CP017606	RASTtk_NCBI	gene	891698	891835	.	+	.	locus_tag=BJP41_04750
CP017606	RASTtk_NCBI	CDS	891698	891835	.	+	.	locus_tag=BJP41_04750;Name=hypothetical protein
CP017606	RASTtk_NCBI	gene	891895	892062	.	+	.	locus_tag=BJP41_04755
CP017606	RASTtk_NCBI	CDS	891895	892062	.	+	.	locus_tag=BJP41_04755;Name=hypothetical protein
CP017606	RASTtk_NCBI	gene	892079	892354	.	+	.	locus_tag=BJP41_04760
CP017606	RASTtk_NCBI	CDS	892079	892354	.	+	.	locus_tag=BJP41_04760;Name=hypothetical protein
CP017606	RASTtk_NCBI	gene	892382	892582	.	-	.	locus_tag=BJP41_04765
CP017606	RASTtk_NCBI	CDS	892382	892582	.	-	.	locus_tag=BJP41_04765;Name=hypothetical protein
CP017606	RASTtk_NCBI	gene	892658	892888	.	+	.	locus_tag=BJP41_04770
CP017606	RASTtk_NCBI	CDS	892658	892888	.	+	.	locus_tag=BJP41_04770;Name=hypothetical protein
CP017606	RASTtk_NCBI	gene	892871	892987	.	-	.	locus_tag=BJP41_04775
CP017606	RASTtk_NCBI	CDS	892871	892987	.	-	.	locus_tag=BJP41_04775;Name=hypothetical protein
CP017606	Infernal	gene	893409	893484	.	-	.	locus_tag=BJP41_04776
CP017606	Infernal	ncRNA	893409	893484	.	-	.	locus_tag=BJP41_04776;Name=rliD;Note=accession_Rfam:RF01494_score:21.0_evalue:0,001
CP017606	RASTtk_NCBI	gene	893478	894350	.	+	.	locus_tag=BJP41_04780
CP017606	RASTtk_NCBI	CDS	893478	894350	.	+	.	locus_tag=BJP41_04780;Name=Replication protein
CP017606	NCBI	CDS	894600	895416	.	-	.	locus_tag=BJP41_04785;Name=IS110 ssgr IS1111;note="87.2% IS5708_aa1";note="Issaga prediction";inference="EXISTENCE: similar to AA sequence:RefSeq:WP_000156883.1";note="frameshifted incomplete partial in the middle of a contig missing start Derived by automated computational analysis using gene prediction method: Protein Homology.";pseudo=;codon_start=1;transl_table=11;product="IS110 family transp…
CP017606	NCBI	gene	894600	895416	.	-	.	locus_tag=BJP41_04785;pseudo=
CP017606	RASTtk_NCBI	gene	895427	896650	.	+	.	locus_tag=BJP41_04790
CP017606	RASTtk_NCBI	CDS	895427	896650	.	+	.	locus_tag=BJP41_04790;Name=Tn3;note="76.17% TnAs2_aa2";note="Issaga prediction"
CP017606	NCBI	CDS	896616	897643	.	+	.	locus_tag=BJP41_04795;Name=IS110 ssgr IS1111;note="88.23% IS5708_aa1";note="Issaga prediction";inference="EXISTENCE: similar to AA sequence:RefSeq:WP_000156883.1";note="frameshifted Derived by automated computational analysis using gene prediction method: Protein Homology.";pseudo=;codon_start=1;transl_table=11;product="IS110 family transposase";NCBI Feature Key=CDS
CP017606	NCBI	gene	896616	897643	.	+	.	locus_tag=BJP41_04795;pseudo=
CP017606	NCBI	gene	897893	898060	.	-	.	locus_tag=BJP41_04796
CP017606	NCBI	CDS	897893	898060	.	-	.	locus_tag=BJP41_04796;Name=hypothetical protein
CP017606	RASTtk_NCBI	gene	898290	898520	.	+	.	locus_tag=BJP41_04800
CP017606	RASTtk_NCBI	CDS	898290	898520	.	+	.	locus_tag=BJP41_04800;Name=protein of unknown function DUF433
CP017606	RASTtk_NCBI	gene	898517	898891	.	+	.	locus_tag=BJP41_04805
CP017606	RASTtk_NCBI	CDS	898517	898891	.	+	.	locus_tag=BJP41_04805;Name=FIG01198285: hypothetical protein
CP017606	RASTtk_NCBI	gene	898893	899450	.	+	.	locus_tag=BJP41_04810
CP017606	RASTtk_NCBI	CDS	898893	899450	.	+	.	locus_tag=BJP41_04810;Name=Tn3;note="94.02% ISPa38_aa1";note="Issaga prediction"
CP017606	NCBI	CDS	899515	900220	.	+	.	locus_tag=BJP41_04815;Name=IS6;note="79.72% IS1007_aa1";note="Issaga prediction";inference="EXISTENCE: similar to AA sequence:RefSeq:WP_020324562.1";note="frameshifted internal stop incomplete partial inthe middle of a contig missing stop Derived by automatedcomputational analysis using gene prediction method:Protein Homology.";pseudo=;codon_start=1;transl_table=11;product="IS6 family transposase…
CP017606	NCBI	gene	899515	900220	.	+	.	locus_tag=BJP41_04815;pseudo=
CP017606	RASTtk_NCBI	gene	900372	901214	.	-	.	locus_tag=BJP41_04820
CP017606	RASTtk_NCBI	CDS	900372	901214	.	-	.	locus_tag=BJP41_04820;Name=NADPH dependent preQ0 reductase (EC 1.7.1.13);Ontology_term=KEGG_ENZYME:1.7.1.13;note="KEGG_prediction;KO:K06879;Description:queF;_7-cyano-7-deazaguanine_reductase_[EC:1.7.1.13]"
CP017606	RASTtk_NCBI	gene	901217	902086	.	-	.	locus_tag=BJP41_04825
CP017606	RASTtk_NCBI	CDS	901217	902086	.	-	.	locus_tag=BJP41_04825;Name=Putative preQ0 transporter;note="KEGG_prediction;KO:K09125;Description:uncharacterized_protein"
CP017606	RASTtk_NCBI	gene	902076	902699	.	-	.	locus_tag=BJP41_04830
CP017606	RASTtk_NCBI	CDS	902076	902699	.	-	.	locus_tag=BJP41_04830;Name=hypothetical protein with some similarities with bacteriophage protein
CP017606	RASTtk_NCBI	gene	902742	902873	.	-	.	locus_tag=BJP41_04835
CP017606	RASTtk_NCBI	CDS	902742	902873	.	-	.	locus_tag=BJP41_04835;Name=hypothetical protein
CP017606	RASTtk_NCBI	gene	903260	903880	.	+	.	locus_tag=BJP41_04840
CP017606	RASTtk_NCBI	CDS	903260	903880	.	+	.	locus_tag=BJP41_04840;Name=probable transcription regulator PA1347
CP017606	RASTtk_NCBI	gene	904016	904303	.	+	.	locus_tag=BJP41_04845
CP017606	RASTtk_NCBI	CDS	904016	904303	.	+	.	locus_tag=BJP41_04845;Name=HicA-related protein
CP017606	RASTtk_NCBI	gene	904565	904822	.	-	.	locus_tag=BJP41_04850
CP017606	RASTtk_NCBI	CDS	904565	904822	.	-	.	locus_tag=BJP41_04850;Name=hypothetical protein
CP017606	RASTtk_NCBI	gene	904816	905451	.	-	.	locus_tag=BJP41_04855
CP017606	RASTtk_NCBI	CDS	904816	905451	.	-	.	locus_tag=BJP41_04855;Name=Chromosome partitioning protein ParA;note="KEGG_prediction;KO:K03496;Description:parA;_chromosome_partitioning_protein"
CP017606	RASTtk_NCBI	gene	905681	905992	.	+	.	locus_tag=BJP41_04860
CP017606	RASTtk_NCBI	CDS	905681	905992	.	+	.	locus_tag=BJP41_04860;Name=hypothetical protein;note="KEGG_prediction;KO:K19166;Description:higB;_mRNA_interferase_HigB_[EC:3.1.-.-]"
CP017606	RASTtk_NCBI	gene	905989	906399	.	+	.	locus_tag=BJP41_04865
CP017606	RASTtk_NCBI	CDS	905989	906399	.	+	.	locus_tag=BJP41_04865;Name=FIG074102: hypothetical protein;note="KEGG_prediction;KO:K18831;Description:higA;_HTH-type_transcriptional_regulator_/_antitoxin_HigA"
CP017606	RASTtk_NCBI	gene	906636	906833	.	-	.	locus_tag=BJP41_04875
CP017606	RASTtk_NCBI	CDS	906636	906833	.	-	.	locus_tag=BJP41_04875;Name=Chromosome partitioning protein ParA
CP017606	RASTtk_NCBI	gene	907483	907677	.	-	.	locus_tag=BJP41_04880
CP017606	RASTtk_NCBI	CDS	907483	907677	.	-	.	locus_tag=BJP41_04880;Name=molybdopterin-guanine dinucleotide biosynthesis protein MobC
CP017606	Infernal	gene	907686	907772	.	+	.	locus_tag=BJP41_04881
CP017606	Infernal	ncRNA	907686	907772	.	+	.	locus_tag=BJP41_04881;Name=traJ-II;Note=accession_Rfam:RF01760_score:26.9_evalue:0,0077
CP017606	RASTtk_NCBI	gene	907799	908107	.	+	.	locus_tag=BJP41_04885
CP017606	RASTtk_NCBI	CDS	907799	908107	.	+	.	locus_tag=BJP41_04885;Name=mobilization protein
CP017606	RASTtk_NCBI	gene	908111	910003	.	+	.	locus_tag=BJP41_04890
CP017606	RASTtk_NCBI	CDS	908111	910003	.	+	.	locus_tag=BJP41_04890;Name=related to TraI protein (partial length)
CP017606	RASTtk_NCBI	gene	910334	910744	.	+	.	locus_tag=BJP41_04895
CP017606	RASTtk_NCBI	CDS	910334	910744	.	+	.	locus_tag=BJP41_04895;Name=IS982;note="74.76% ISNeu1_aa1";note="Issaga prediction"
CP017606	RASTtk_NCBI	gene	910714	911013	.	+	.	locus_tag=BJP41_04900
CP017606	RASTtk_NCBI	CDS	910714	911013	.	+	.	locus_tag=BJP41_04900;Name=IS3 ssgr IS3;note="69.47% IS222_aa1";note="Issaga prediction";note="KEGG_prediction;KO:K07483;Description:transposase"
CP017606	RASTtk_NCBI	gene	911023	911142	.	+	.	locus_tag=BJP41_04901
[truncated: 3,280 more rows]

## Sheet: AS3
CP017610	NCBI	source	1	2054032	.	+	.	Name=source Candidatus Hamiltonella defensa;organism="Candidatus Hamiltonella defensa";mol_type="genomic DNA";strain=AS3;isolation_source="Cell culture";host="Acyrthosiphon pisum";db_xref=taxon:138072;country=USA;collection_date=2016-07;NCBI Feature Key=source
CP017611	NCBI	source	1	140172	.	+	.	Name=source Candidatus Hamiltonella defensa;organism="Candidatus Hamiltonella defensa";mol_type="genomic DNA";strain=AS3;isolation_source="Cell culture";host="Acyrthosiphon pisum";db_xref=taxon:138072;plasmid=pHDAS3.1;country=USA;collection_date=2016-07;NCBI Feature Key=source
CP017611	NCBI	source	1	67331	.	+	.	Name=source Candidatus Hamiltonella defensa;organism="Candidatus Hamiltonella defensa";mol_type="genomic DNA";strain=AS3;isolation_source="Cell culture";host="Acyrthosiphon pisum";db_xref=taxon:138072;plasmid=pHDAS3.2;country=USA;collection_date=2016-07;NCBI Feature Key=source
CP017610	Geneious	source	1469976	1491465	.	.	.	name="Phage Island group A (partial Myoviridae of Type 1 Cluster 8, Mu-like)"
CP017610	Geneious	source	1491452	1515124	.	.	.	name="Phage Island group B (Myoviridae of Type 1 Cluster 3, HK97-like)"
CP017610	Geneious	source	1516625	1543364	.	.	.	name="Phage Island group C"
CP017610	Geneious	source	1708189	1725527	.	.	.	name="Phage Island group G"
CP017610	Geneious	source	1820872	1844663	.	.	.	name="Phage Island group H"
CP017610	Geneious	source	1799254	1807366	.	.	.	name="Phage Island group K"
CP017610	Geneious	source	1944714	1954060	.	.	.	name="Phage Island group L"
CP017610	Geneious	source	880679	881715	.	.	.	name="Phage Island group N"
CP017610	Geneious	source	1369697	1373692	.	.	.	name="Phage Island group partial H"
CP017610	Geneious	source	776559	777071	.	.	.	name="Phage Island group Q"
CP017610	Geneious	source	1657985	1658590	.	.	.	name="Phage Island group S"
CP017610	Geneious	source	1659997	1660260	.	.	.	name="Phage Island group T"
CP017610	Geneious	source	248744	251630	.	.	.	name="Phage Island partial group D"
CP017610	Geneious	source	1660311	1703086	.	.	.	name="Plasmid Island Group A (pHD5AT/pHDAS3.1/pHDA2C.1/pHDA2C.3)"
CP017610	Geneious	source	1071772	1107193	.	.	.	name="Plasmid Island Group B (pHDZA17.2)"
CP017610	Geneious	source	1063691	1066184	.	.	.	name="Plasmid Island Group C (pHDZA17.3)"
CP017610	Geneious	source	1054199	1063295	.	.	.	name="Plasmid Island Group D (pHDZA17.2)"
CP017610	Geneious	source	1032183	1053201	.	.	.	name="Plasmid Island Group E (pHDA2C.2/pHDAS3.2/pHDZA17.1)"
CP017610	Geneious	source	1128933	1146468	.	.	.	name="Plasmid Island Group J (pPSR1 from Pseudomonas syringae)"
CP017610	Geneious	source	899707	940694	.	.	.	name="Plasmid Island Group K (Plasmid island 5 (Degnan et al 2009))"
CP017610	Geneious	source	1919215	1944628	.	.	.	name="Plasmid Island Group L (Plasmid island 9 (Degnan et al 2009))"
CP017610	NCBI	source	1430908	1469899	.	+	.	Name=APSE-3
CP017612	NCBI	assembly_gap	1	50	.	+	.	Name=assembly gap;estimated_length=50;gap_type="within scaffold";linkage_evidence="align genus";NCBI Feature Key=assembly_gap
CP017610	NCBI	assembly_gap	1032198	1032297	.	+	.	Name=assembly gap;estimated_length=unknown;gap_type="within scaffold";linkage_evidence="align genus";NCBI Feature Key=assembly_gap
CP017610	RASTtk_NCBI	gene	1	468	.	-	.	locus_tag=BJP42_00005
CP017610	RASTtk_NCBI	CDS	1	468	.	-	.	locus_tag=BJP42_00005;Name=Flavoprotein MioC;note="KEGG_prediction;KO:K06205;Description:mioC;_MioC_protein"
CP017610	RASTtk_NCBI	gene	818	1651	.	+	.	locus_tag=BJP42_00010
CP017610	RASTtk_NCBI	CDS	818	1651	.	+	.	locus_tag=BJP42_00010;Name=Cystine ABC transporter, periplasmic cystine-binding protein FliY;note="KEGG_prediction;KO:K02030;Description:ABC.PA.S;_polar_amino_acid_transport_system_substrate-binding_protein"
CP017610	RASTtk_NCBI	gene	1790	2533	.	+	.	locus_tag=BJP42_00015
CP017610	RASTtk_NCBI	CDS	1790	2533	.	+	.	locus_tag=BJP42_00015;Name=ABC-type amino acid transport system, permease component;note="KEGG_prediction;KO:K02029;Description:ABC.PA.P;_polar_amino_acid_transport_system_permease_protein"
CP017610	RASTtk_NCBI	gene	2535	3212	.	+	.	locus_tag=BJP42_00020
CP017610	RASTtk_NCBI	CDS	2535	3212	.	+	.	locus_tag=BJP42_00020;Name=ABC-type amino acid transport system, permease component;note="KEGG_prediction;KO:K02029;Description:ABC.PA.P;_polar_amino_acid_transport_system_permease_protein"
CP017610	RASTtk_NCBI	gene	3209	4471	.	-	.	locus_tag=BJP42_00025
CP017610	RASTtk_NCBI	CDS	3209	4471	.	-	.	locus_tag=BJP42_00025;Name=Diaminopimelate decarboxylase (EC 4.1.1.20);Ontology_term=KEGG_ENZYME:4.1.1.20;note="KEGG_prediction;KO:K01586;Description:lysA;_diaminopimelate_decarboxylase_[EC:4.1.1.20]"
CP017610	RASTtk_NCBI	gene	4537	5013	.	-	.	locus_tag=BJP42_00030
CP017610	RASTtk_NCBI	CDS	4537	5013	.	-	.	locus_tag=BJP42_00030;Name=hypothetical protein
CP017610	RASTtk_NCBI	gene	4998	5657	.	-	.	locus_tag=BJP42_00035
CP017610	RASTtk_NCBI	CDS	4998	5657	.	-	.	locus_tag=BJP42_00035;Name=Putative regulatory membrane protein
CP017610	RASTtk_NCBI	gene	5860	6294	.	-	.	locus_tag=BJP42_00040
CP017610	RASTtk_NCBI	CDS	5860	6294	.	-	.	locus_tag=BJP42_00040;Name=FIG01219886: hypothetical protein
CP017610	RASTtk_NCBI	gene	6805	8319	.	-	.	locus_tag=BJP42_00045
CP017610	RASTtk_NCBI	CDS	6805	8319	.	-	.	locus_tag=BJP42_00045;Name=Lysyl-tRNA synthetase (class II) (EC 6.1.1.6);Ontology_term=KEGG_ENZYME:6.1.1.6;note="KEGG_prediction;KO:K04567;Description:KARS;_lysyl-tRNA_synthetase,_class_II_[EC:6.1.1.6]"
CP017610	RASTtk_NCBI	gene	8329	9231	.	-	.	locus_tag=BJP42_00050
CP017610	RASTtk_NCBI	CDS	8329	9231	.	-	.	locus_tag=BJP42_00050;Name=Peptide chain release factor; programmed frameshift-containing;note="KEGG_prediction;KO:K02836;Description:prfB;_peptide_chain_release_factor_2"
CP017610	RASTtk_NCBI	gene	9648	12332	.	+	.	locus_tag=BJP42_00055
CP017610	RASTtk_NCBI	CDS	9648	12332	.	+	.	locus_tag=BJP42_00055;Name=Alanyl-tRNA synthetase (EC 6.1.1.7);Ontology_term=KEGG_ENZYME:6.1.1.7;note="KEGG_prediction;KO:K01872;Description:AARS;_alanyl-tRNA_synthetase_[EC:6.1.1.7]"
CP017610	RASTtk_NCBI	gene	12511	12747	.	+	.	locus_tag=BJP42_00060
CP017610	RASTtk_NCBI	CDS	12511	12747	.	+	.	locus_tag=BJP42_00060;Name=Carbon storage regulator;note="KEGG_prediction;KO:K03563;Description:csrA;_carbon_storage_regulator"
CP017610	RASTtk_NCBI	gene	12698	12814	.	+	.	locus_tag=BJP42_00065
CP017610	RASTtk_NCBI	CDS	12698	12814	.	+	.	locus_tag=BJP42_00065;Name=hypothetical protein
CP017610	NCBI	gene	12978	13070	.	+	.	locus_tag=BJP42_00070
CP017610	NCBI	tRNA	12978	13070	.	+	.	locus_tag=BJP42_00070;Name=tRNA-Ser;product=tRNA-Ser;inference="COORDINATES: profile:tRNAscan-SE:1.23";anticodon=(pos:13012..13014,aa:Ser,seq:gct);NCBI Feature Key=tRNA
CP017610	NCBI	gene	13080	13156	.	+	.	locus_tag=BJP42_00075
CP017610	NCBI	tRNA	13080	13156	.	+	.	locus_tag=BJP42_00075;Name=tRNA-Arg;product=tRNA-Arg;inference="COORDINATES: profile:tRNAscan-SE:1.23";anticodon=(pos:13114..13116,aa:Arg,seq:acg);NCBI Feature Key=tRNA
CP017610	RASTtk_NCBI	gene	13242	15014	.	-	.	locus_tag=BJP42_00080
CP017610	RASTtk_NCBI	CDS	13242	15014	.	-	.	locus_tag=BJP42_00080;Name=Cell volume regulation protein A;note="KEGG_prediction;KO:K11105;Description:cvrA;_cell_volume_regulation_protein_A"
CP017610	RASTtk_NCBI	gene	15212	15817	.	-	.	locus_tag=BJP42_00085
CP017610	RASTtk_NCBI	CDS	15212	15817	.	-	.	locus_tag=BJP42_00085;Name=Cell division protein FtsK;note="KEGG_prediction;KO:K03466;Description:ftsK;_DNA_segregation_ATPase_FtsK/SpoIIIE,_S-DNA-T_family"
CP017610	RASTtk_NCBI	gene	16065	17039	.	+	.	locus_tag=BJP42_00090
CP017610	RASTtk_NCBI	CDS	16065	17039	.	+	.	locus_tag=BJP42_00090;Name=Thioredoxin reductase (EC 1.8.1.9);Ontology_term=KEGG_ENZYME:1.8.1.9;note="KEGG_prediction;KO:K00384;Description:trxB;_thioredoxin_reductase_(NADPH)_[EC:1.8.1.9]"
CP017610	RASTtk_NCBI	gene	17221	17934	.	+	.	locus_tag=BJP42_00095
CP017610	RASTtk_NCBI	CDS	17221	17934	.	+	.	locus_tag=BJP42_00095;Name=Septum site-determining protein MinC;note="KEGG_prediction;KO:K03610;Description:minC;_septum_site-determining_protein_MinC"
CP017610	RASTtk_NCBI	gene	17951	18763	.	+	.	locus_tag=BJP42_00100
CP017610	RASTtk_NCBI	CDS	17951	18763	.	+	.	locus_tag=BJP42_00100;Name=Septum site-determining protein MinD;note="TXSScan_prediction;Gene:Tad_tadZ;Ref:Tad";note="KEGG_prediction;KO:K03609;Description:minD;_septum_site-determining_protein_MinD"
CP017610	RASTtk_NCBI	gene	18767	19051	.	+	.	locus_tag=BJP42_00105
CP017610	RASTtk_NCBI	CDS	18767	19051	.	+	.	locus_tag=BJP42_00105;Name=Cell division topological specificity factor MinE;note="KEGG_prediction;KO:K03608;Description:minE;_cell_division_topological_specificity_factor"
CP017610	RASTtk_NCBI	gene	19251	20243	.	-	.	locus_tag=BJP42_00110
CP017610	RASTtk_NCBI	CDS	19251	20243	.	-	.	locus_tag=BJP42_00110;Name=NAD-dependent glyceraldehyde-3-phosphate dehydrogenase (EC 1.2.1.12);Ontology_term=KEGG_ENZYME:1.2.1.12;note="KEGG_prediction;KO:K00134;Description:GAPDH;_glyceraldehyde_3-phosphate_dehydrogenase_[EC:1.2.1.12]"
CP017610	RASTtk_NCBI	gene	20500	21564	.	-	.	locus_tag=BJP42_00115
CP017610	RASTtk_NCBI	CDS	20500	21564	.	-	.	locus_tag=BJP42_00115;Name=Putative permease PerM ( YfgO);note="KEGG_prediction;KO:K03548;Description:perM;_putative_permease"
CP017610	RASTtk_NCBI	gene	21632	22696	.	-	.	locus_tag=BJP42_00120
CP017610	RASTtk_NCBI	CDS	21632	22696	.	-	.	locus_tag=BJP42_00120;Name=RecA protein;note="KEGG_prediction;KO:K03553;Description:recA;_recombination_protein_RecA"
CP017610	RASTtk_NCBI	gene	22956	23648	.	+	.	locus_tag=BJP42_00125
CP017610	RASTtk_NCBI	CDS	22956	23648	.	+	.	locus_tag=BJP42_00125;Name=Leucyl/phenylalanyl-tRNA--protein transferase (EC 2.3.2.6);Ontology_term=KEGG_ENZYME:2.3.2.6;note="KEGG_prediction;KO:K00684;Description:aat;_leucyl/phenylalanyl-tRNA---protein_transferase_[EC:2.3.2.6]"
CP017610	RASTtk_NCBI	gene	23633	24820	.	-	.	locus_tag=BJP42_00130
CP017610	RASTtk_NCBI	CDS	23633	24820	.	-	.	locus_tag=BJP42_00130;Name=2-octaprenyl-6-methoxyphenol hydroxylase (EC 1.14.13.-);Ontology_term=KEGG_ENZYME:1.14.13.-;note="KEGG_prediction;KO:K03185;Description:ubiH;_2-octaprenyl-6-methoxyphenol_hydroxylase_[EC:1.14.13.-]"
CP017610	RASTtk_NCBI	gene	24817	26136	.	-	.	locus_tag=BJP42_00135
CP017610	RASTtk_NCBI	CDS	24817	26136	.	-	.	locus_tag=BJP42_00135;Name=Xaa-Pro aminopeptidase (EC 3.4.11.9);Ontology_term=KEGG_ENZYME:3.4.11.9;note="KEGG_prediction;KO:K01262;Description:pepP;_Xaa-Pro_aminopeptidase_[EC:3.4.11.9]"
CP017610	RASTtk_NCBI	gene	26399	28330	.	+	.	locus_tag=BJP42_00140
CP017610	RASTtk_NCBI	CDS	26399	28330	.	+	.	locus_tag=BJP42_00140;Name=Exoribonuclease II (EC 3.1.13.1);Ontology_term=KEGG_ENZYME:3.1.13.1;note="KEGG_prediction;KO:K01147;Description:rnb;_exoribonuclease_II_[EC:3.1.13.1]"
CP017610	RASTtk_NCBI	gene	28337	29515	.	-	.	locus_tag=BJP42_00145
CP017610	RASTtk_NCBI	CDS	28337	29515	.	-	.	locus_tag=BJP42_00145;Name=Diaminohydroxyphosphoribosylaminopyrimidine deaminase (EC 3.5.4.26) / 5-amino-6-(5-phosphoribosylamino)uracil reductase (EC 1.1.1.193);Ontology_term=KEGG_ENZYME:3.5.4.26,KEGG_ENZYME:1.1.1.193;note="KEGG_prediction;KO:K11752;Description:ribD;_diaminohydroxyphosphoribosylaminopyrimidine_deaminase_/_5-amino-6-(5-phosphoribosylamino)uracil_reductase_[EC:3.5.4.26_1.1.1.193]"
CP017610	RASTtk_NCBI	gene	29528	30001	.	-	.	locus_tag=BJP42_00150
CP017610	RASTtk_NCBI	CDS	29528	30001	.	-	.	locus_tag=BJP42_00150;Name=Ribonucleotide reductase transcriptional regulator NrdR;note="KEGG_prediction;KO:K07738;Description:nrdR;_transcriptional_repressor_NrdR"
CP017610	RASTtk_NCBI	gene	30032	31924	.	-	.	locus_tag=BJP42_00155
CP017610	RASTtk_NCBI	CDS	30032	31924	.	-	.	locus_tag=BJP42_00155;Name=Exodeoxyribonuclease V alpha chain (EC 3.1.11.5);Ontology_term=KEGG_ENZYME:3.1.11.5;note="KEGG_prediction;KO:K03581;Description:recD;_exodeoxyribonuclease_V_alpha_subunit_[EC:3.1.11.5]"
CP017610	RASTtk_NCBI	gene	31921	35547	.	-	.	locus_tag=BJP42_00160
CP017610	RASTtk_NCBI	CDS	31921	35547	.	-	.	locus_tag=BJP42_00160;Name=Exodeoxyribonuclease V beta chain (EC 3.1.11.5);Ontology_term=KEGG_ENZYME:3.1.11.5;note="KEGG_prediction;KO:K03582;Description:recB;_exodeoxyribonuclease_V_beta_subunit_[EC:3.1.11.5]"
CP017610	RASTtk_NCBI	gene	35513	38884	.	-	.	locus_tag=BJP42_00165
CP017610	RASTtk_NCBI	CDS	35513	38884	.	-	.	locus_tag=BJP42_00165;Name=Exodeoxyribonuclease V gamma chain (EC 3.1.11.5);Ontology_term=KEGG_ENZYME:3.1.11.5;note="KEGG_prediction;KO:K03583;Description:recC;_exodeoxyribonuclease_V_gamma_subunit_[EC:3.1.11.5]"
CP017610	RASTtk_NCBI	gene	38943	39311	.	-	.	locus_tag=BJP42_00170
CP017610	RASTtk_NCBI	CDS	38943	39311	.	-	.	locus_tag=BJP42_00170;Name=FIG004136: Prepilin peptidase dependent protein C precursor;note="KEGG_prediction;KO:K02681;Description:ppdC;_prepilin_peptidase_dependent_protein_C"
CP017610	RASTtk_NCBI	gene	39353	39832	.	-	.	locus_tag=BJP42_00175
CP017610	RASTtk_NCBI	CDS	39353	39832	.	-	.	locus_tag=BJP42_00175;Name=FIG006270: hypothetical protein
CP017610	RASTtk_NCBI	gene	39829	40446	.	-	.	locus_tag=BJP42_00180
CP017610	RASTtk_NCBI	CDS	39829	40446	.	-	.	locus_tag=BJP42_00180;Name=FIG004819: Prepilin peptidase dependent protein B precursor;note="KEGG_prediction;KO:K02680;Description:ppdB;_prepilin_peptidase_dependent_protein_B"
CP017610	RASTtk_NCBI	gene	40437	40937	.	-	.	locus_tag=BJP42_00185
CP017610	RASTtk_NCBI	CDS	40437	40937	.	-	.	locus_tag=BJP42_00185;Name=Prepilin peptidase dependent protein A precursor;note="KEGG_prediction;KO:K02679;Description:ppdA;_prepilin_peptidase_dependent_protein_A"
CP017610	RASTtk_NCBI	gene	41099	42511	.	-	.	locus_tag=BJP42_00190
CP017610	RASTtk_NCBI	CDS	41099	42511	.	-	.	locus_tag=BJP42_00190;Name=6-phosphogluconate dehydrogenase, decarboxylating (EC 1.1.1.44);Ontology_term=KEGG_ENZYME:1.1.1.44;note="KEGG_prediction;KO:K00033;Description:PGD;_6-phosphogluconate_dehydrogenase_[EC:1.1.1.44_1.1.1.343]"
CP017610	Infernal	gene	42501	42587	.	-	.	locus_tag=BJP42_00191
CP017610	Infernal	ncRNA	42501	42587	.	-	.	locus_tag=BJP42_00191;Name=DLEU2_1;Note=accession_Rfam:RF02105_score:18.2_evalue:0,0057
CP017610	RASTtk_NCBI	gene	42573	43466	.	-	.	locus_tag=BJP42_00195
CP017610	RASTtk_NCBI	CDS	42573	43466	.	-	.	locus_tag=BJP42_00195;Name=UTP--glucose-1-phosphate uridylyltransferase (EC 2.7.7.9);Ontology_term=KEGG_ENZYME:2.7.7.9;note="KEGG_prediction;KO:K00963;Description:UGP2;_UTP--glucose-1-phosphate_uridylyltransferase_[EC:2.7.7.9]"
CP017610	RASTtk_NCBI	gene	43702	45531	.	-	.	locus_tag=BJP42_00200
CP017610	RASTtk_NCBI	CDS	43702	45531	.	-	.	locus_tag=BJP42_00200;Name=A/G-specific adenine glycosylase (EC 3.2.2.-);Ontology_term=KEGG_ENZYME:3.2.2.-;note="KEGG_prediction;KO:K07289;Description:asmA;_AsmA_protein"
CP017610	Infernal	gene	44413	44483	.	+	.	locus_tag=BJP42_00201
CP017610	Infernal	ncRNA	44413	44483	.	+	.	locus_tag=BJP42_00201;Name=snoMe28S-Cm2645;Note=accession_Rfam:RF00530_score:31.6_evalue:0,00019
CP017610	RASTtk_NCBI	gene	45613	46194	.	-	.	locus_tag=BJP42_00205
CP017610	RASTtk_NCBI	CDS	45613	46194	.	-	.	locus_tag=BJP42_00205;Name=Deoxycytidine triphosphate deaminase (EC 3.5.4.13);Ontology_term=KEGG_ENZYME:3.5.4.13;note="KEGG_prediction;KO:K01494;Description:dcd;_dCTP_deaminase_[EC:3.5.4.13]"
CP017610	NCBI	CDS	46191	47779	.	-	.	locus_tag=BJP42_00210;Name=Apolipoprotein N-acyltransferase (EC 2.3.1.-) / Copper homeostasis protein CutE;inference="EXISTENCE: similar to AA sequence:RefSeq:WP_012737784.1";note="frameshifted Derived by automated computational analysis using gene prediction method: Protein Homology.";pseudo=;codon_start=1;transl_table=11;product="apolipoprotein N-acyltransferase";NCBI Feature Key=CDS;note="KEGG…
CP017610	NCBI	gene	46191	47779	.	-	.	locus_tag=BJP42_00210;pseudo=
CP017610	RASTtk_NCBI	gene	47869	48750	.	-	.	locus_tag=BJP42_00215
CP017610	RASTtk_NCBI	CDS	47869	48750	.	-	.	locus_tag=BJP42_00215;Name=Magnesium and cobalt efflux protein CorC;note="KEGG_prediction;KO:K06189;Description:corC;_magnesium_and_cobalt_transporter"
CP017610	RASTtk_NCBI	gene	48823	49278	.	-	.	locus_tag=BJP42_00220
CP017610	RASTtk_NCBI	CDS	48823	49278	.	-	.	locus_tag=BJP42_00220;Name=Metal-dependent hydrolase YbeY, involved in rRNA and/or ribosome maturation and assembly;note="KEGG_prediction;KO:K07042;Description:ybeY;_probable_rRNA_maturation_factor"
CP017610	RASTtk_NCBI	gene	49509	50438	.	+	.	locus_tag=BJP42_00225
CP017610	RASTtk_NCBI	CDS	49509	50438	.	+	.	locus_tag=BJP42_00225;Name=ADP-L-glycero-D-manno-heptose-6-epimerase (EC 5.1.3.20);Ontology_term=KEGG_ENZYME:5.1.3.20;note="KEGG_prediction;KO:K03274;Description:gmhD;_ADP-L-glycero-D-manno-heptose_6-epimerase_[EC:5.1.3.20]"
CP017610	RASTtk_NCBI	gene	50470	52116	.	+	.	locus_tag=BJP42_00230
CP017610	RASTtk_NCBI	CDS	50470	52116	.	+	.	locus_tag=BJP42_00230;Name=Glucose-6-phosphate isomerase (EC 5.3.1.9);Ontology_term=KEGG_ENZYME:5.3.1.9;note="KEGG_prediction;KO:K01810;Description:GPI;_glucose-6-phosphate_isomerase_[EC:5.3.1.9]"
CP017610	RASTtk_NCBI	gene	52258	53499	.	+	.	locus_tag=BJP42_00235
CP017610	RASTtk_NCBI	CDS	52258	53499	.	+	.	locus_tag=BJP42_00235;Name=Multidrug translocase MdfA;note="KEGG_prediction;KO:K08160;Description:mdfA;_MFS_transporter,_DHA1_family,_multidrug/chloramphenicol_efflux_transport_protein"
CP017610	NCBI	CDS	53546	54795	.	+	.	locus_tag=BJP42_00240;Name=Multidrug translocase MdfA;inference="EXISTENCE: similar to AA sequence:RefSeq:WP_012737791.1";note="frameshifted Derived by automated computational analysis using gene prediction method: Protein Homology.";pseudo=;codon_start=1;transl_table=11;product="multidrug transporter MdfA";NCBI Feature Key=CDS;note="KEGG_prediction;KO:K08160;Description:mdfA;_MFS_transporter,_DH…
CP017610	NCBI	gene	53546	54795	.	+	.	locus_tag=BJP42_00240;pseudo=
CP017610	RASTtk_NCBI	gene	54792	55421	.	+	.	locus_tag=BJP42_00245
CP017610	RASTtk_NCBI	CDS	54792	55421	.	+	.	locus_tag=BJP42_00245;Name=Manganese superoxide dismutase (EC 1.15.1.1);Ontology_term=KEGG_ENZYME:1.15.1.1;note="KEGG_prediction;KO:K04564;Description:SOD2;_superoxide_dismutase,_Fe-Mn_family_[EC:1.15.1.1]"
CP017610	RASTtk_NCBI	gene	55453	56220	.	-	.	locus_tag=BJP42_00250
CP017610	RASTtk_NCBI	CDS	55453	56220	.	-	.	locus_tag=BJP42_00250;Name=Triosephosphate isomerase (EC 5.3.1.1);Ontology_term=KEGG_ENZYME:5.3.1.1;note="KEGG_prediction;KO:K01803;Description:TPI;_triosephosphate_isomerase_(TIM)_[EC:5.3.1.1]"
CP017610	RASTtk_NCBI	gene	56299	57045	.	-	.	locus_tag=BJP42_00255
CP017610	RASTtk_NCBI	CDS	56299	57045	.	-	.	locus_tag=BJP42_00255;Name=Ferredoxin--NADP(+) reductase (EC 1.18.1.2);Ontology_term=KEGG_ENZYME:1.18.1.2;note="KEGG_prediction;KO:K00528;Description:fpr;_ferredoxin/flavodoxin---NADP+_reductase_[EC:1.18.1.2_1.19.1.1]"
CP017610	RASTtk_NCBI	gene	57078	57311	.	+	.	locus_tag=BJP42_00260
CP017610	RASTtk_NCBI	CDS	57078	57311	.	+	.	locus_tag=BJP42_00260;Name=Protein SlyX;note="KEGG_prediction;KO:K03745;Description:slyX;_SlyX_protein"
CP017610	RASTtk_NCBI	gene	57319	59142	.	-	.	locus_tag=BJP42_00265
CP017610	RASTtk_NCBI	CDS	57319	59142	.	-	.	locus_tag=BJP42_00265;Name=GTP-binding protein TypA/BipA;note="KEGG_prediction;KO:K06207;Description:typA;_GTP-binding_protein"
CP017610	RASTtk_NCBI	gene	59336	59488	.	-	.	locus_tag=BJP42_00270
CP017610	RASTtk_NCBI	CDS	59336	59488	.	-	.	locus_tag=BJP42_00270;Name=hypothetical protein
CP017610	RASTtk_NCBI	gene	59507	59821	.	-	.	locus_tag=BJP42_00275
CP017610	RASTtk_NCBI	CDS	59507	59821	.	-	.	locus_tag=BJP42_00275;Name=Cell division protein BolA;note="KEGG_prediction;KO:K05527;Description:bolA;_BolA_protein"
CP017610	RASTtk_NCBI	gene	59818	60726	.	-	.	locus_tag=BJP42_00280
CP017610	RASTtk_NCBI	CDS	59818	60726	.	-	.	locus_tag=BJP42_00280;Name=DNA recombination-dependent growth factor C;note="KEGG_prediction;KO:K03554;Description:rdgC;_recombination_associated_protein_RdgC"
CP017610	RASTtk_NCBI	gene	60917	61288	.	+	.	locus_tag=BJP42_00285
CP017610	RASTtk_NCBI	CDS	60917	61288	.	+	.	locus_tag=BJP42_00285;Name=Iron binding protein SufA for iron-sulfur cluster assembly;note="KEGG_prediction;KO:K05997;Description:sufA;_Fe-S_cluster_assembly_protein_SufA"
CP017610	Infernal	gene	61169	61256	.	+	.	locus_tag=BJP42_00286
CP017610	Infernal	ncRNA	61169	61256	.	+	.	locus_tag=BJP42_00286;Name=PK-repBA;Note=accession_Rfam:RF01089_score:22.5_evalue:0,01
CP017610	RASTtk_NCBI	gene	61336	62841	.	+	.	locus_tag=BJP42_00290
CP017610	RASTtk_NCBI	CDS	61336	62841	.	+	.	locus_tag=BJP42_00290;Name=Iron-sulfur cluster assembly protein SufB;note="KEGG_prediction;KO:K09014;Description:sufB;_Fe-S_cluster_assembly_protein_SufB"
CP017610	RASTtk_NCBI	gene	62944	63684	.	+	.	locus_tag=BJP42_00295
CP017610	RASTtk_NCBI	CDS	62944	63684	.	+	.	locus_tag=BJP42_00295;Name=Iron-sulfur cluster assembly ATPase protein SufC;note="KEGG_prediction;KO:K09013;Description:sufC;_Fe-S_cluster_assembly_ATP-binding_protein"
CP017610	RASTtk_NCBI	gene	63665	64963	.	+	.	locus_tag=BJP42_00300
CP017610	RASTtk_NCBI	CDS	63665	64963	.	+	.	locus_tag=BJP42_00300;Name=Iron-sulfur cluster assembly protein SufD;note="KEGG_prediction;KO:K09015;Description:sufD;_Fe-S_cluster_assembly_protein_SufD"
CP017610	RASTtk_NCBI	gene	64960	66219	.	+	.	locus_tag=BJP42_00305
CP017610	RASTtk_NCBI	CDS	64960	66219	.	+	.	locus_tag=BJP42_00305;Name=Cysteine desulfurase (EC 2.8.1.7), SufS subfamily;Ontology_term=KEGG_ENZYME:2.8.1.7;note="KEGG_prediction;KO:K11717;Description:sufS;_cysteine_desulfurase_/_selenocysteine_lyase_[EC:2.8.1.7_4.4.1.16]"
CP017610	RASTtk_NCBI	gene	66255	66683	.	+	.	locus_tag=BJP42_00310
CP017610	RASTtk_NCBI	CDS	66255	66683	.	+	.	locus_tag=BJP42_00310;Name=Sulfur acceptor protein SufE for iron-sulfur cluster assembly;note="KEGG_prediction;KO:K02426;Description:sufE;_cysteine_desulfuration_protein_SufE"
CP017610	RASTtk_NCBI	gene	66680	67552	.	-	.	locus_tag=BJP42_00315
CP017610	RASTtk_NCBI	CDS	66680	67552	.	-	.	locus_tag=BJP42_00315;Name=Heme O synthase, protoheme IX farnesyltransferase (EC 2.5.1.-) COX10-CtaB;Ontology_term=KEGG_ENZYME:2.5.1.-;note="KEGG_prediction;KO:K02301;Description:cyoE;_protoheme_IX_farnesyltransferase_[EC:2.5.1.-]"
CP017610	RASTtk_NCBI	gene	67566	67964	.	-	.	locus_tag=BJP42_00320
CP017610	RASTtk_NCBI	CDS	67566	67964	.	-	.	locus_tag=BJP42_00320;Name=Cytochrome O ubiquinol oxidase subunit IV (EC 1.10.3.-);Ontology_term=KEGG_ENZYME:1.10.3.-;note="KEGG_prediction;KO:K02300;Description:cyoD;_cytochrome_o_ubiquinol_oxidase_subunit_IV"
CP017610	RASTtk_NCBI	gene	67965	68597	.	-	.	locus_tag=BJP42_00325
CP017610	RASTtk_NCBI	CDS	67965	68597	.	-	.	locus_tag=BJP42_00325;Name=Cytochrome O ubiquinol oxidase subunit III (EC 1.10.3.-);Ontology_term=KEGG_ENZYME:1.10.3.-;note="KEGG_prediction;KO:K02299;Description:cyoC;_cytochrome_o_ubiquinol_oxidase_subunit_III"
CP017610	RASTtk_NCBI	gene	68587	70578	.	-	.	locus_tag=BJP42_00330
CP017610	RASTtk_NCBI	CDS	68587	70578	.	-	.	locus_tag=BJP42_00330;Name=Cytochrome O ubiquinol oxidase subunit I (EC 1.10.3.-);Ontology_term=KEGG_ENZYME:1.10.3.-;note="KEGG_prediction;KO:K02298;Description:cyoB;_cytochrome_o_ubiquinol_oxidase_subunit_I_[EC:1.10.3.10]"
CP017610	RASTtk_NCBI	gene	70582	71502	.	-	.	locus_tag=BJP42_00335
CP017610	RASTtk_NCBI	CDS	70582	71502	.	-	.	locus_tag=BJP42_00335;Name=Cytochrome O ubiquinol oxidase subunit II (EC 1.10.3.-);Ontology_term=KEGG_ENZYME:1.10.3.-;note="KEGG_prediction;KO:K02297;Description:cyoA;_cytochrome_o_ubiquinol_oxidase_subunit_II_[EC:1.10.3.10]"
CP017610	RASTtk_NCBI	gene	71649	72830	.	-	.	locus_tag=BJP42_00340
CP017610	RASTtk_NCBI	CDS	71649	72830	.	-	.	locus_tag=BJP42_00340;Name=2-octaprenyl-3-methyl-6-methoxy-1,4-benzoquinol hydroxylase (EC 1.14.13.-);Ontology_term=KEGG_ENZYME:1.14.13.-;note="KEGG_prediction;KO:K03184;Description:ubiF;_2-octaprenyl-3-methyl-6-methoxy-1,4-benzoquinol_hydroxylase_[EC:1.14.13.-]"
CP017610	RASTtk_NCBI	gene	72853	74196	.	-	.	locus_tag=BJP42_00345
CP017610	RASTtk_NCBI	CDS	72853	74196	.	-	.	locus_tag=BJP42_00345;Name=Biotin carboxylase of acetyl-CoA carboxylase (EC 6.3.4.14);Ontology_term=KEGG_ENZYME:6.3.4.14;note="KEGG_prediction;KO:K01961;Description:accC;_acetyl-CoA_carboxylase,_biotin_carboxylase_subunit_[EC:6.4.1.2_6.3.4.14]"
CP017610	RASTtk_NCBI	gene	74208	74645	.	-	.	locus_tag=BJP42_00350
CP017610	RASTtk_NCBI	CDS	74208	74645	.	-	.	locus_tag=BJP42_00350;Name=Biotin carboxyl carrier protein of acetyl-CoA carboxylase;note="KEGG_prediction;KO:K02160;Description:accB;_acetyl-CoA_carboxylase_biotin_carboxyl_carrier_protein"
CP017610	RASTtk_NCBI	gene	74656	75135	.	-	.	locus_tag=BJP42_00355
CP017610	RASTtk_NCBI	CDS	74656	75135	.	-	.	locus_tag=BJP42_00355;Name=3-dehydroquinate dehydratase II (EC 4.2.1.10);Ontology_term=KEGG_ENZYME:4.2.1.10;note="KEGG_prediction;KO:K03786;Description:aroQ;_3-dehydroquinate_dehydratase_II_[EC:4.2.1.10]"
CP017610	RASTtk_NCBI	gene	75124	75285	.	+	.	locus_tag=BJP42_00360
CP017610	RASTtk_NCBI	CDS	75124	75285	.	+	.	locus_tag=BJP42_00360;Name=hypothetical protein
CP017610	RASTtk_NCBI	gene	75256	76317	.	-	.	locus_tag=BJP42_00365
CP017610	RASTtk_NCBI	CDS	75256	76317	.	-	.	locus_tag=BJP42_00365;Name=2-keto-3-deoxy-D-arabino-heptulosonate-7-phosphate synthase I alpha (EC 2.5.1.54);Ontology_term=KEGG_ENZYME:2.5.1.54;note="KEGG_prediction;KO:K01626;Description:E2.5.1.54;_3-deoxy-7-phosphoheptulonate_synthase_[EC:2.5.1.54]"
CP017610	RASTtk_NCBI	gene	76553	76834	.	-	.	locus_tag=BJP42_00370
CP017610	RASTtk_NCBI	CDS	76553	76834	.	-	.	locus_tag=BJP42_00370;Name=tRNA 5-methylaminomethyl-2-thiouridine synthase TusB;note="KEGG_prediction;KO:K07237;Description:tusB;_tRNA_2-thiouridine_synthesizing_protein_B"
CP017610	RASTtk_NCBI	gene	76847	77218	.	-	.	locus_tag=BJP42_00375
CP017610	RASTtk_NCBI	CDS	76847	77218	.	-	.	locus_tag=BJP42_00375;Name=tRNA 5-methylaminomethyl-2-thiouridine synthase TusC;note="KEGG_prediction;KO:K07236;Description:tusC;_tRNA_2-thiouridine_synthesizing_protein_C"
CP017610	RASTtk_NCBI	gene	77232	77630	.	-	.	locus_tag=BJP42_00380
CP017610	RASTtk_NCBI	CDS	77232	77630	.	-	.	locus_tag=BJP42_00380;Name=tRNA 5-methylaminomethyl-2-thiouridine synthase TusD;note="KEGG_prediction;KO:K07235;Description:tusD;_tRNA_2-thiouridine_synthesizing_protein_D_[EC:2.8.1.-]"
CP017610	RASTtk_NCBI	gene	77687	78538	.	-	.	locus_tag=BJP42_00385
CP017610	RASTtk_NCBI	CDS	77687	78538	.	-	.	locus_tag=BJP42_00385;Name=FKBP-type peptidyl-prolyl cis-trans isomerase FkpA precursor (EC 5.2.1.8);Ontology_term=KEGG_ENZYME:5.2.1.8;note="KEGG_prediction;KO:K03772;Description:fkpA;_FKBP-type_peptidyl-prolyl_cis-trans_isomerase_FkpA_[EC:5.2.1.8]"
CP017610	RASTtk_NCBI	CDS	78853	79149	.	+	.	locus_tag=BJP42_00390;Name=Hybrid sensory histidine kinase in two-component regulatory system with EvgA;note="pseudogenisation because of TE insertion"
CP017610	RASTtk_NCBI	gene	78853	79149	.	+	.	locus_tag=BJP42_00390;pseudo=
CP017610	RASTtk_NCBI	gene	79169	79573	.	-	.	locus_tag=BJP42_00395
CP017610	RASTtk_NCBI	CDS	79169	79573	.	-	.	locus_tag=BJP42_00395;Name=IS630;note="59.66% ISOt3_aa2";note="Issaga prediction"
CP017610	RASTtk_NCBI	gene	79614	79991	.	-	.	locus_tag=BJP42_00400
CP017610	RASTtk_NCBI	CDS	79614	79991	.	-	.	locus_tag=BJP42_00400;Name=IS630;note="59.40% ISMae21_aa1";note="Issaga prediction"
CP017610	RASTtk_NCBI	CDS	80180	83176	.	+	.	locus_tag=BJP42_00405;Name=Hybrid sensory histidine kinase in two-component regulatory system with EvgA;note="pseudogenisation because of TE insertion";note="KEGG_prediction;KO:K07679;Description:evgS;_two-component_system,_NarL_family,_sensor_histidine_kinase_EvgS_[EC:2.7.13.3]"
CP017610	RASTtk_NCBI	gene	80180	83176	.	+	.	locus_tag=BJP42_00405;pseudo=
CP017610	RASTtk_NCBI	gene	83293	84360	.	+	.	locus_tag=BJP42_00410
CP017610	RASTtk_NCBI	CDS	83293	84360	.	+	.	locus_tag=BJP42_00410;Name=Rhodanese domain protein, Enterobacterial subgroup, YceA homolog;note="KEGG_prediction;KO:K07146;Description:UPF0176_protein"
CP017610	RASTtk_NCBI	gene	84339	85307	.	-	.	locus_tag=BJP42_00415
CP017610	RASTtk_NCBI	CDS	84339	85307	.	-	.	locus_tag=BJP42_00415;Name=Protein-export membrane protein SecF (TC 3.A.5.1.1);note="KEGG_prediction;KO:K03074;Description:secF;_preprotein_translocase_subunit_SecF"
CP017610	RASTtk_NCBI	gene	85332	87185	.	-	.	locus_tag=BJP42_00420
CP017610	RASTtk_NCBI	CDS	85332	87185	.	-	.	locus_tag=BJP42_00420;Name=Protein-export membrane protein SecD (TC 3.A.5.1.1);note="KEGG_prediction;KO:K03072;Description:secD;_preprotein_translocase_subunit_SecD"
CP017610	RASTtk_NCBI	gene	87331	87672	.	-	.	locus_tag=BJP42_00425
CP017610	RASTtk_NCBI	CDS	87331	87672	.	-	.	locus_tag=BJP42_00425;Name=Preprotein translocase subunit YajC (TC 3.A.5.1.1);note="KEGG_prediction;KO:K03210;Description:yajC;_preprotein_translocase_subunit_YajC"
CP017610	RASTtk_NCBI	gene	87829	88941	.	-	.	locus_tag=BJP42_00430
CP017610	RASTtk_NCBI	CDS	87829	88941	.	-	.	locus_tag=BJP42_00430;Name=tRNA-guanine transglycosylase (EC 2.4.2.29);Ontology_term=KEGG_ENZYME:2.4.2.29;note="KEGG_prediction;KO:K00773;Description:tgt;_queuine_tRNA-ribosyltransferase_[EC:2.4.2.29]"
CP017610	RASTtk_NCBI	gene	88980	90053	.	-	.	locus_tag=BJP42_00435
CP017610	RASTtk_NCBI	CDS	88980	90053	.	-	.	locus_tag=BJP42_00435;Name=S-adenosylmethionine:tRNA ribosyltransferase-isomerase (EC 5.-.-.-);Ontology_term=KEGG_ENZYME:5.-.-.-;note="KEGG_prediction;KO:K07568;Description:queA;_S-adenosylmethionine:tRNA_ribosyltransferase-isomerase_[EC:2.4.99.17]"
CP017610	RASTtk_NCBI	gene	90410	91033	.	+	.	locus_tag=BJP42_00440
CP017610	RASTtk_NCBI	CDS	90410	91033	.	+	.	locus_tag=BJP42_00440;Name=Alkyl hydroperoxide reductase subunit C-like protein;note="KEGG_prediction;KO:K03386;Description:PRDX2_4;_peroxiredoxin_(alkyl_hydroperoxide_reductase_subunit_C)_[EC:1.11.1.15]"
CP017610	RASTtk_NCBI	gene	91133	91915	.	+	.	locus_tag=BJP42_00445
CP017610	RASTtk_NCBI	CDS	91133	91915	.	+	.	locus_tag=BJP42_00445;Name=Lipoprotein;note="KEGG_prediction;KO:K04754;Description:mlaA;_phospholipid-binding_lipoprotein_MlaA"
CP017610	RASTtk_NCBI	gene	92066	94516	.	+	.	locus_tag=BJP42_00450
CP017610	RASTtk_NCBI	CDS	92066	94516	.	+	.	locus_tag=BJP42_00450;Name=Glycerol-3-phosphate acyltransferase (EC 2.3.1.15);Ontology_term=KEGG_ENZYME:2.3.1.15;note="KEGG_prediction;KO:K00631;Description:plsB;_glycerol-3-phosphate_O-acyltransferase_[EC:2.3.1.15]"
CP017610	RASTtk_NCBI	gene	94519	95787	.	-	.	locus_tag=BJP42_00455
CP017610	RASTtk_NCBI	CDS	94519	95787	.	-	.	locus_tag=BJP42_00455;Name=ATP-dependent RNA helicase RhlB;note="KEGG_prediction;KO:K03732;Description:rhlB;_ATP-dependent_RNA_helicase_RhlB_[EC:3.6.4.13]"
CP017610	RASTtk_NCBI	gene	95900	96226	.	+	.	locus_tag=BJP42_00460
CP017610	RASTtk_NCBI	CDS	95900	96226	.	+	.	locus_tag=BJP42_00460;Name=Thioredoxin;note="KEGG_prediction;KO:K03671;Description:trxA;_thioredoxin_1"
CP017610	RASTtk_NCBI	gene	96223	96336	.	+	.	locus_tag=BJP42_00465
CP017610	RASTtk_NCBI	CDS	96223	96336	.	+	.	locus_tag=BJP42_00465;Name=hypothetical protein
CP017610	RASTtk_NCBI	gene	96347	97564	.	-	.	locus_tag=BJP42_00470
CP017610	RASTtk_NCBI	CDS	96347	97564	.	-	.	locus_tag=BJP42_00470;Name=3-oxoacyl-[acyl-carrier-protein] synthase, KASI (EC 2.3.1.41);Ontology_term=KEGG_ENZYME:2.3.1.41;note="KEGG_prediction;KO:K00647;Description:fabB;_3-oxoacyl-[acyl-carrier-protein]_synthase_I_[EC:2.3.1.41]"
CP017610	RASTtk_NCBI	gene	97710	97982	.	-	.	locus_tag=BJP42_00475
CP017610	RASTtk_NCBI	CDS	97710	97982	.	-	.	locus_tag=BJP42_00475;Name=Glutaredoxin 1;note="KEGG_prediction;KO:K03674;Description:grxA;_glutaredoxin_1"
CP017610	RASTtk_NCBI	gene	98041	99183	.	-	.	locus_tag=BJP42_00480
CP017610	RASTtk_NCBI	CDS	98041	99183	.	-	.	locus_tag=BJP42_00480;Name=N-succinyl-L,L-diaminopimelate desuccinylase (EC 3.5.1.18);Ontology_term=KEGG_ENZYME:3.5.1.18;note="KEGG_prediction;KO:K01439;Description:dapE;_succinyl-diaminopimelate_desuccinylase_[EC:3.5.1.18]"
CP017610	RASTtk_NCBI	gene	99180	99536	.	-	.	locus_tag=BJP42_00485
CP017610	RASTtk_NCBI	CDS	99180	99536	.	-	.	locus_tag=BJP42_00485;Name=FIG138056: a glutathione-dependent thiol reductase
CP017610	RASTtk_NCBI	gene	99578	100060	.	+	.	locus_tag=BJP42_00490
CP017610	RASTtk_NCBI	CDS	99578	100060	.	+	.	locus_tag=BJP42_00490;Name=Periplasmic chorismate mutase I precursor (EC 5.4.99.5);Ontology_term=KEGG_ENZYME:5.4.99.5;note="KEGG_prediction;KO:K04093;Description:pheA1;_chorismate_mutase_[EC:5.4.99.5]"
CP017610	RASTtk_NCBI	gene	100099	100716	.	-	.	locus_tag=BJP42_00495
CP017610	RASTtk_NCBI	CDS	100099	100716	.	-	.	locus_tag=BJP42_00495;Name=GTP-binding protein EngB;note="KEGG_prediction;KO:K03978;Description:engB;_GTP-binding_protein"
CP017610	Infernal	gene	100756	100800	.	-	.	locus_tag=BJP42_00496
CP017610	Infernal	ncRNA	100756	100800	.	-	.	locus_tag=BJP42_00496;Name=psRNA6;Note=accession_Rfam:RF02350_score:17.4_evalue:0,0087
CP017610	RASTtk_NCBI	gene	101023	101208	.	-	.	locus_tag=BJP42_00500
CP017610	RASTtk_NCBI	CDS	101023	101208	.	-	.	locus_tag=BJP42_00500;Name=hypothetical protein
CP017610	RASTtk_NCBI	gene	101162	101287	.	+	.	locus_tag=BJP42_00505
CP017610	RASTtk_NCBI	CDS	101162	101287	.	+	.	locus_tag=BJP42_00505;Name=hypothetical protein
CP017610	RASTtk_NCBI	gene	101461	102651	.	-	.	locus_tag=BJP42_00510
CP017610	RASTtk_NCBI	CDS	101461	102651	.	-	.	locus_tag=BJP42_00510;Name=Aspartate aminotransferase (EC 2.6.1.1);Ontology_term=KEGG_ENZYME:2.6.1.1;note="KEGG_prediction;KO:K00813;Description:aspC;_aspartate_aminotransferase_[EC:2.6.1.1]"
CP017610	RASTtk_NCBI	gene	103004	103360	.	+	.	locus_tag=BJP42_00515
CP017610	RASTtk_NCBI	CDS	103004	103360	.	+	.	locus_tag=BJP42_00515;Name=YcfF/hinT protein: a purine nucleoside phosphoramidase;note="KEGG_prediction;KO:K02503;Description:HINT1;_histidine_triad_(HIT)_family_protein"
CP017610	RASTtk_NCBI	gene	103363	103959	.	+	.	locus_tag=BJP42_00520
CP017610	RASTtk_NCBI	CDS	103363	103959	.	+	.	locus_tag=BJP42_00520;Name=Lipoprotein YcfM, part of a salvage pathway of unknown substrate;note="KEGG_prediction;KO:K07337;Description:penicillin-binding_protein_activator"
CP017610	NCBI	CDS	103992	107709	.	-	.	locus_tag=BJP42_00525;Name=ATP-dependent RNA helicase HrpA (EC 3.6.4.13);Ontology_term=KEGG_ENZYME:3.6.4.13;inference="EXISTENCE: similar to AA sequence:RefSeq:WP_012737843.1";note="frameshifted Derived by automated computational analysis using gene prediction method: Protein Homology.";pseudo=;codon_start=1;transl_table=11;product="ATP-dependent RNA helicase HrpA";NCBI Feature Key=CDS;note="KEGG…
CP017610	NCBI	gene	103992	107709	.	-	.	locus_tag=BJP42_00525;pseudo=
CP017610	RASTtk_NCBI	gene	107706	108191	.	-	.	locus_tag=BJP42_00530
CP017610	RASTtk_NCBI	CDS	107706	108191	.	-	.	locus_tag=BJP42_00530;Name=Thiol peroxidase, Bcp-type (EC 1.11.1.15);Ontology_term=KEGG_ENZYME:1.11.1.15;note="KEGG_prediction;KO:K03564;Description:BCP;_peroxiredoxin_Q/BCP_[EC:1.11.1.15]"
CP017610	RASTtk_NCBI	gene	108240	108896	.	-	.	locus_tag=BJP42_00535
CP017610	RASTtk_NCBI	CDS	108240	108896	.	-	.	locus_tag=BJP42_00535;Name=3,4-dihydroxy-2-butanone 4-phosphate synthase (EC 4.1.99.12);Ontology_term=KEGG_ENZYME:4.1.99.12;note="KEGG_prediction;KO:K02858;Description:ribB;_3,4-dihydroxy_2-butanone_4-phosphate_synthase_[EC:4.1.99.12]"
CP017610	RASTtk_NCBI	gene	109097	111274	.	-	.	locus_tag=BJP42_00540
CP017610	RASTtk_NCBI	CDS	109097	111274	.	-	.	locus_tag=BJP42_00540;Name=hypothetical protein
CP017610	RASTtk_NCBI	gene	111733	111936	.	+	.	locus_tag=BJP42_00545
CP017610	RASTtk_NCBI	CDS	111733	111936	.	+	.	locus_tag=BJP42_00545;Name=Putative cytoplasmic protein ,probably associated with Glutathione-regulated potassium-efflux;note="KEGG_prediction;KO:K07070;Description:uncharacterized_protein"
CP017610	RASTtk_NCBI	gene	112241	113398	.	+	.	locus_tag=BJP42_00550
CP017610	RASTtk_NCBI	CDS	112241	113398	.	+	.	locus_tag=BJP42_00550;Name=Carbamoyl-phosphate synthase small chain (EC 6.3.5.5);Ontology_term=KEGG_ENZYME:6.3.5.5;note="KEGG_prediction;KO:K01956;Description:carA;_carbamoyl-phosphate_synthase_small_subunit_[EC:6.3.5.5]"
CP017610	RASTtk_NCBI	gene	113414	116638	.	+	.	locus_tag=BJP42_00555
CP017610	RASTtk_NCBI	CDS	113414	116638	.	+	.	locus_tag=BJP42_00555;Name=Carbamoyl-phosphate synthase large chain (EC 6.3.5.5);Ontology_term=KEGG_ENZYME:6.3.5.5;note="KEGG_prediction;KO:K01955;Description:carB;_carbamoyl-phosphate_synthase_large_subunit_[EC:6.3.5.5]"
CP017610	RASTtk_NCBI	gene	117128	117382	.	+	.	locus_tag=BJP42_00560
CP017610	RASTtk_NCBI	CDS	117128	117382	.	+	.	locus_tag=BJP42_00560;Name=YoeB toxin protein;note="KEGG_prediction;KO:K19158;Description:yoeB;_toxin_YoeB_[EC:3.1.-.-]"
CP017610	RASTtk_NCBI	gene	117390	117512	.	-	.	locus_tag=BJP42_00565
CP017610	RASTtk_NCBI	CDS	117390	117512	.	-	.	locus_tag=BJP42_00565;Name=hypothetical protein
CP017610	RASTtk_NCBI	CDS	117648	118181	.	+	.	locus_tag=BJP42_00570;Name=hypothetical protein;note="pseudogenisation because of TE insertion"
CP017610	RASTtk_NCBI	gene	117648	118181	.	+	.	locus_tag=BJP42_00570;pseudo=
CP017610	RASTtk_NCBI	gene	118139	118543	.	-	.	locus_tag=BJP42_00575
CP017610	RASTtk_NCBI	CDS	118139	118543	.	-	.	locus_tag=BJP42_00575;Name=IS630;note="60.83% ISOt3_aa2";note="Issaga prediction"
CP017610	RASTtk_NCBI	gene	118584	118961	.	-	.	locus_tag=BJP42_00580
CP017610	RASTtk_NCBI	CDS	118584	118961	.	-	.	locus_tag=BJP42_00580;Name=IS630;note="59.40% ISMae21_aa1";note="Issaga prediction"
CP017610	RASTtk_NCBI	CDS	119041	119277	.	+	.	locus_tag=BJP42_00585;Name=hypothetical protein;note="pseudogenisation because of TE insertion"
CP017610	RASTtk_NCBI	gene	119041	119277	.	+	.	locus_tag=BJP42_00585;pseudo=
CP017610	RASTtk_NCBI	gene	119484	119609	.	-	.	locus_tag=BJP42_00590
CP017610	RASTtk_NCBI	CDS	119484	119609	.	-	.	locus_tag=BJP42_00590;Name=hypothetical protein
CP017610	RASTtk_NCBI	gene	119673	120005	.	-	.	locus_tag=BJP42_00595
CP017610	RASTtk_NCBI	CDS	119673	120005	.	-	.	locus_tag=BJP42_00595;Name=Translation initiation factor SUI1-related protein;note="KEGG_prediction;KO:K03113;Description:EIF1;_translation_initiation_factor_1"
CP017610	RASTtk_NCBI	gene	120009	120743	.	-	.	locus_tag=BJP42_00600
CP017610	RASTtk_NCBI	CDS	120009	120743	.	-	.	locus_tag=BJP42_00600;Name=Orotidine 5'-phosphate decarboxylase (EC 4.1.1.23);Ontology_term=KEGG_ENZYME:4.1.1.23;note="KEGG_prediction;KO:K01591;Description:pyrF;_orotidine-5'-phosphate_decarboxylase_[EC:4.1.1.23]"
CP017610	RASTtk_NCBI	gene	120821	121999	.	-	.	locus_tag=BJP42_00605
CP017610	RASTtk_NCBI	CDS	120821	121999	.	-	.	locus_tag=BJP42_00605;Name=Heat shock (predicted periplasmic) protein YciM, precursor;note="KEGG_prediction;KO:K19804;Description:lapB;_lipopolysaccharide_assembly_protein_B"
CP017610	RASTtk_NCBI	gene	122000	122317	.	-	.	locus_tag=BJP42_00610
CP017610	RASTtk_NCBI	CDS	122000	122317	.	-	.	locus_tag=BJP42_00610;Name=Inner membrane protein yciS;note="KEGG_prediction;KO:K08992;Description:lapA;_lipopolysaccharide_assembly_protein_A"
CP017610	RASTtk_NCBI	gene	122353	123105	.	-	.	locus_tag=BJP42_00615
CP017610	RASTtk_NCBI	CDS	122353	123105	.	-	.	locus_tag=BJP42_00615;Name=Phosphatidylglycerophosphatase B (EC 3.1.3.27);Ontology_term=KEGG_ENZYME:3.1.3.27;note="KEGG_prediction;KO:K01096;Description:pgpB;_phosphatidylglycerophosphatase_B_[EC:3.1.3.27_3.1.3.81_3.1.3.4_3.6.1.27]"
CP017610	RASTtk_NCBI	gene	123259	123849	.	+	.	locus_tag=BJP42_00620
CP017610	RASTtk_NCBI	CDS	123259	123849	.	+	.	locus_tag=BJP42_00620;Name=GTP cyclohydrolase II (EC 3.5.4.25);Ontology_term=KEGG_ENZYME:3.5.4.25;note="KEGG_prediction;KO:K01497;Description:ribA;_GTP_cyclohydrolase_II_[EC:3.5.4.25]"
CP017610	RASTtk_NCBI	gene	123941	124963	.	+	.	locus_tag=BJP42_00625
CP017610	RASTtk_NCBI	CDS	123941	124963	.	+	.	locus_tag=BJP42_00625;Name=Integral membrane protein TerC;note="KEGG_prediction;KO:K05794;Description:terC;_tellurite_resistance_protein_TerC"
CP017610	RASTtk_NCBI	gene	125260	125400	.	+	.	locus_tag=BJP42_00630
CP017610	RASTtk_NCBI	CDS	125260	125400	.	+	.	locus_tag=BJP42_00630;Name=hypothetical protein
CP017610	RASTtk_NCBI	gene	125434	125802	.	+	.	locus_tag=BJP42_00635
CP017610	RASTtk_NCBI	CDS	125434	125802	.	+	.	locus_tag=BJP42_00635;Name=hypothetical protein
CP017610	RASTtk_NCBI	gene	126111	126620	.	-	.	locus_tag=BJP42_00640
CP017610	RASTtk_NCBI	CDS	126111	126620	.	-	.	locus_tag=BJP42_00640;Name=Thiol peroxidase, Tpx-type (EC 1.11.1.15);Ontology_term=KEGG_ENZYME:1.11.1.15;note="KEGG_prediction;KO:K11065;Description:tpx;_thiol_peroxidase,_atypical_2-Cys_peroxiredoxin_[EC:1.11.1.15]"
CP017610	RASTtk_NCBI	gene	126880	130347	.	-	.	locus_tag=BJP42_00645
CP017610	RASTtk_NCBI	CDS	126880	130347	.	-	.	locus_tag=BJP42_00645;Name=Transcription-repair coupling factor;note="KEGG_prediction;KO:K03723;Description:mfd;_transcription-repair_coupling_factor_(superfamily_II_helicase)_[EC:3.6.4.-]"
CP017610	RASTtk_NCBI	gene	130497	131699	.	+	.	locus_tag=BJP42_00650
CP017610	RASTtk_NCBI	CDS	130497	131699	.	+	.	locus_tag=BJP42_00650;Name=Lipoprotein releasing system transmembrane protein LolC;note="KEGG_prediction;KO:K09808;Description:lolC_E;_lipoprotein-releasing_system_permease_protein"
CP017610	RASTtk_NCBI	gene	131692	132402	.	+	.	locus_tag=BJP42_00655
CP017610	RASTtk_NCBI	CDS	131692	132402	.	+	.	locus_tag=BJP42_00655;Name=Lipoprotein releasing system ATP-binding protein LolD;note="KEGG_prediction;KO:K09810;Description:lolD;_lipoprotein-releasing_system_ATP-binding_protein_[EC:3.6.3.-]"
CP017610	RASTtk_NCBI	gene	132405	133658	.	+	.	locus_tag=BJP42_00660
CP017610	RASTtk_NCBI	CDS	132405	133658	.	+	.	locus_tag=BJP42_00660;Name=Lipoprotein releasing system transmembrane protein LolE;note="KEGG_prediction;KO:K09808;Description:lolC_E;_lipoprotein-releasing_system_permease_protein"
CP017610	RASTtk_NCBI	gene	133822	134868	.	-	.	locus_tag=BJP42_00665
CP017610	RASTtk_NCBI	CDS	133822	134868	.	-	.	locus_tag=BJP42_00665;Name=Type III secretion inner membrane protein (YscQ,homologous to flagellar export components);note="TXSScan_prediction;Gene:T3SS_sctQ;Ref:T3SS";note="KEGG_prediction;KO:K03225;Description:yscQ;_type_III_secretion_protein_Q"
CP017610	RASTtk_NCBI	gene	134846	135244	.	-	.	locus_tag=BJP42_00670
CP017610	RASTtk_NCBI	CDS	134846	135244	.	-	.	locus_tag=BJP42_00670;Name=hypothetical protein
CP017610	RASTtk_NCBI	gene	135225	135608	.	-	.	locus_tag=BJP42_00675
CP017610	RASTtk_NCBI	CDS	135225	135608	.	-	.	locus_tag=BJP42_00675;Name=Type III secretion spans bacterial envelope protein (YscO)
CP017610	RASTtk_NCBI	gene	135605	136945	.	-	.	locus_tag=BJP42_00680
CP017610	RASTtk_NCBI	CDS	135605	136945	.	-	.	locus_tag=BJP42_00680;Name=Flagellum-specific ATP synthase FliI;note="TXSScan_prediction;Gene:T3SS_sctN;Ref:T3SS";note="KEGG_prediction;KO:K03224;Description:yscN;_ATP_synthase_in_type_III_secretion_protein_N_[EC:3.6.3.14]"
CP017610	RASTtk_NCBI	gene	136932	138980	.	-	.	locus_tag=BJP42_00685
CP017610	RASTtk_NCBI	CDS	136932	138980	.	-	.	locus_tag=BJP42_00685;Name=Flagellar biosynthesis protein FlhA;note="TXSScan_prediction;Gene:T3SS_sctV;Ref:T3SS"
CP017610	RASTtk_NCBI	gene	138971	139342	.	-	.	locus_tag=BJP42_00690
CP017610	RASTtk_NCBI	CDS	138971	139342	.	-	.	locus_tag=BJP42_00690;Name=Secretion system apparatus protein SsaM
CP017610	RASTtk_NCBI	gene	139353	140345	.	-	.	locus_tag=BJP42_00695
CP017610	RASTtk_NCBI	CDS	139353	140345	.	-	.	locus_tag=BJP42_00695;Name=Type III secretion cytoplasmic protein (YscL)
CP017610	RASTtk_NCBI	gene	140342	140980	.	-	.	locus_tag=BJP42_00700
CP017610	RASTtk_NCBI	CDS	140342	140980	.	-	.	locus_tag=BJP42_00700;Name=Type III secretion protein SsaK
CP017610	RASTtk_NCBI	CDS	140977	141201	.	-	.	locus_tag=BJP42_00705;Name=FIG029138: Type III secretion protein;note="pseudogenisation because of TE insertion"
CP017610	RASTtk_NCBI	gene	140977	141201	.	-	.	locus_tag=BJP42_00705;pseudo=
CP017610	RASTtk_NCBI	gene	141260	141637	.	+	.	locus_tag=BJP42_00710
CP017610	RASTtk_NCBI	CDS	141260	141637	.	+	.	locus_tag=BJP42_00710;Name=IS630;note="59.40% ISMae21_aa1";note="Issaga prediction"
CP017610	RASTtk_NCBI	CDS	141678	142082	.	+	.	locus_tag=BJP42_00715;Name=IS630;note="60.83% ISOt3_aa2";note="Issaga prediction";note="pseudogenisation because of TE insertion"
CP017610	RASTtk_NCBI	gene	141678	142082	.	+	.	locus_tag=BJP42_00715;pseudo=
CP017610	RASTtk_NCBI	gene	142040	142510	.	-	.	locus_tag=BJP42_00720
CP017610	RASTtk_NCBI	CDS	142040	142510	.	-	.	locus_tag=BJP42_00720;Name=FIG029138: Type III secretion protein
CP017610	RASTtk_NCBI	gene	142507	143256	.	-	.	locus_tag=BJP42_00725
CP017610	RASTtk_NCBI	CDS	142507	143256	.	-	.	locus_tag=BJP42_00725;Name=Type III secretion bridge between inner and outermembrane lipoprotein (YscJ,HrcJ,EscJ, PscJ);note="TXSScan_prediction;Gene:T3SS_sctJ;Ref:T3SS";note="KEGG_prediction;KO:K03222;Description:yscJ;_type_III_secretion_protein_J"
CP017610	RASTtk_NCBI	gene	143253	143507	.	-	.	locus_tag=BJP42_00730
CP017610	RASTtk_NCBI	CDS	143253	143507	.	-	.	locus_tag=BJP42_00730;Name=hypothetical protein
CP017610	RASTtk_NCBI	gene	143550	143810	.	-	.	locus_tag=BJP42_00735
CP017610	RASTtk_NCBI	CDS	143550	143810	.	-	.	locus_tag=BJP42_00735;Name=Type III secretion protein SsaH
CP017610	RASTtk_NCBI	gene	143807	144022	.	-	.	locus_tag=BJP42_00740
CP017610	RASTtk_NCBI	CDS	143807	144022	.	-	.	locus_tag=BJP42_00740;Name=hypothetical protein;note="KEGG_prediction;KO:K03221;Description:yscF;_type_III_secretion_protein_F"
CP017610	RASTtk_NCBI	gene	144038	144736	.	-	.	locus_tag=BJP42_00745
CP017610	RASTtk_NCBI	CDS	144038	144736	.	-	.	locus_tag=BJP42_00745;Name=Type III secretion thermoregulatory protein (LcrF,VirF,transcription regulation of virulence plasmid)
CP017610	RASTtk_NCBI	gene	145112	147379	.	+	.	locus_tag=BJP42_00750
CP017610	RASTtk_NCBI	CDS	145112	147379	.	+	.	locus_tag=BJP42_00750;Name=Exonuclease sbcC (EC 3.1.11.-);Ontology_term=KEGG_ENZYME:3.1.11.-
CP017610	RASTtk_NCBI	gene	147560	147871	.	-	.	locus_tag=BJP42_00755
CP017610	RASTtk_NCBI	CDS	147560	147871	.	-	.	locus_tag=BJP42_00755;Name=hypothetical protein
CP017610	RASTtk_NCBI	gene	148026	148988	.	-	.	locus_tag=BJP42_00760
CP017610	RASTtk_NCBI	CDS	148026	148988	.	-	.	locus_tag=BJP42_00760;Name=hypothetical protein
CP017610	RASTtk_NCBI	gene	149034	151022	.	-	.	locus_tag=BJP42_00765
CP017610	RASTtk_NCBI	CDS	149034	151022	.	-	.	locus_tag=BJP42_00765;Name=Secretion system effector SseC;note="KEGG_prediction;KO:K15345;Description:sseC;_secreted_effector_protein_SseC"
CP017610	RASTtk_NCBI	gene	151113	152366	.	-	.	locus_tag=BJP42_00770
CP017610	RASTtk_NCBI	CDS	151113	152366	.	-	.	locus_tag=BJP42_00770;Name=hypothetical protein
CP017610	RASTtk_NCBI	gene	152519	152773	.	-	.	locus_tag=BJP42_00775
CP017610	RASTtk_NCBI	CDS	152519	152773	.	-	.	locus_tag=BJP42_00775;Name=hypothetical protein;note="KEGG_prediction;KO:K18984;Description:ssaE;_secretion_system_chaperone_SsaE"
CP017610	RASTtk_NCBI	gene	152804	154042	.	-	.	locus_tag=BJP42_00780
CP017610	RASTtk_NCBI	CDS	152804	154042	.	-	.	locus_tag=BJP42_00780;Name=Secretion system apparatus SsaD;note="KEGG_prediction;KO:K03220;Description:yscD;_type_III_secretion_protein_D"
CP017610	RASTtk_NCBI	gene	154046	155620	.	-	.	locus_tag=BJP42_00785
CP017610	RASTtk_NCBI	CDS	154046	155620	.	-	.	locus_tag=BJP42_00785;Name=Type III secretion outermembrane pore forming protein (YscC,MxiD,HrcC, InvG);note="TXSScan_prediction;Gene:T3SS_sctC;Ref:T3SS";note="KEGG_prediction;KO:K03219;Description:yscC;_type_III_secretion_protein_C"
CP017610	RASTtk_NCBI	gene	155676	156050	.	-	.	locus_tag=BJP42_00790
CP017610	RASTtk_NCBI	CDS	155676	156050	.	-	.	locus_tag=BJP42_00790;Name=hypothetical protein
CP017610	NCBI	CDS	156236	158967	.	+	.	locus_tag=BJP42_00795;Name=Secretion system regulator: Sensor component (EC 2.7.3.-) (EC 2.7.1.40);Ontology_term=KEGG_ENZYME:2.7.3.-,KEGG_ENZYME:2.7.1.40;inference="EXISTENCE: similar to AA sequence:RefSeq:WP_012737887.1";note="phosphorylates the response regulator SsrB is involved in the expression of the virulence genes of Salmonella pathogenicity island-2 frameshifted Derived by automated comp…
CP017610	NCBI	gene	156236	158967	.	+	.	locus_tag=BJP42_00795;pseudo=
CP017610	Infernal	gene	156237	156455	.	-	.	locus_tag=BJP42_00796
CP017610	Infernal	ncRNA	156237	156455	.	-	.	locus_tag=BJP42_00796;Name=BsrG;Note=accession_Rfam:RF01412_score:22.5_evalue:0,0027
CP017610	RASTtk_NCBI	gene	159035	159667	.	+	.	locus_tag=BJP42_00800
CP017610	RASTtk_NCBI	CDS	159035	159667	.	+	.	locus_tag=BJP42_00800;Name=Secretion system regulator of DegU/UvrY/BvgA type;note="KEGG_prediction;KO:K14979;Description:ssrB;_two-component_system,_LuxR_family,_secretion_system_response_regulator_SsrB"
CP017610	RASTtk_NCBI	gene	159825	160634	.	+	.	locus_tag=BJP42_00805
CP017610	RASTtk_NCBI	CDS	159825	160634	.	+	.	locus_tag=BJP42_00805;Name=Methionine aminopeptidase (EC 3.4.11.18);Ontology_term=KEGG_ENZYME:3.4.11.18;note="KEGG_prediction;KO:K01265;Description:map;_methionyl_aminopeptidase_[EC:3.4.11.18]"
CP017610	RASTtk_NCBI	gene	160680	161531	.	+	.	locus_tag=BJP42_00810
CP017610	RASTtk_NCBI	CDS	160680	161531	.	+	.	locus_tag=BJP42_00810;Name=2,3,4,5-tetrahydropyridine-2,6-dicarboxylate N-succinyltransferase (EC 2.3.1.117);Ontology_term=KEGG_ENZYME:2.3.1.117;note="KEGG_prediction;KO:K00674;Description:dapD;_2,3,4,5-tetrahydropyridine-2-carboxylate_N-succinyltransferase_[EC:2.3.1.117]"
CP017610	RASTtk_NCBI	gene	161528	162910	.	+	.	locus_tag=BJP42_00815
CP017610	RASTtk_NCBI	CDS	161528	162910	.	+	.	locus_tag=BJP42_00815;Name=Decarboxylase family protein;note="KEGG_prediction;KO:K06966;Description:uncharacterized_protein"
CP017610	RASTtk_NCBI	gene	162993	163109	.	-	.	locus_tag=BJP42_00820
CP017610	RASTtk_NCBI	CDS	162993	163109	.	-	.	locus_tag=BJP42_00820;Name=hypothetical protein
CP017610	RASTtk_NCBI	gene	163237	163641	.	-	.	locus_tag=BJP42_00825
CP017610	RASTtk_NCBI	CDS	163237	163641	.	-	.	locus_tag=BJP42_00825;Name=hypothetical protein
CP017610	RASTtk_NCBI	gene	163814	165550	.	+	.	locus_tag=BJP42_00830
CP017610	RASTtk_NCBI	CDS	163814	165550	.	+	.	locus_tag=BJP42_00830;Name=Single-stranded-DNA-specific exonuclease RecJ (EC 3.1.-.-);Ontology_term=KEGG_ENZYME:3.1.-.-;note="KEGG_prediction;KO:K07462;Description:recJ;_single-stranded-DNA-specific_exonuclease_[EC:3.1.-.-]"
CP017610	RASTtk_NCBI	gene	165623	166087	.	-	.	locus_tag=BJP42_00835
CP017610	RASTtk_NCBI	CDS	165623	166087	.	-	.	locus_tag=BJP42_00835;Name=FIG00510464: hypothetical protein
CP017610	RASTtk_NCBI	gene	166174	167067	.	-	.	locus_tag=BJP42_00840
CP017610	RASTtk_NCBI	CDS	166174	167067	.	-	.	locus_tag=BJP42_00840;Name=PTS system, mannose-specific IID component;note="KEGG_prediction;KO:K02796;Description:PTS-Man-EIID;_PTS_system,_mannose-specific_IID_component"
CP017610	RASTtk_NCBI	gene	167082	167885	.	-	.	locus_tag=BJP42_00845
CP017610	RASTtk_NCBI	CDS	167082	167885	.	-	.	locus_tag=BJP42_00845;Name=PTS system, mannose-specific IIC component;note="KEGG_prediction;KO:K02795;Description:PTS-Man-EIIC;_PTS_system,_mannose-specific_IIC_component"
CP017610	RASTtk_NCBI	gene	167931	168947	.	-	.	locus_tag=BJP42_00850
CP017610	RASTtk_NCBI	CDS	167931	168947	.	-	.	locus_tag=BJP42_00850;Name=PTS system, mannose-specific IIA component / PTS system, mannose-specific IIB component (EC 2.7.1.69);Ontology_term=KEGG_ENZYME:2.7.1.69;note="KEGG_prediction;KO:K02793;Description:PTS-Man-EIIA;_PTS_system,_mannose-specific_IIA_component_[EC:2.7.1.191]"
CP017610	RASTtk_NCBI	gene	169307	170548	.	-	.	locus_tag=BJP42_00855
CP017610	RASTtk_NCBI	CDS	169307	170548	.	-	.	locus_tag=BJP42_00855;Name=Serine hydroxymethyltransferase (EC 2.1.2.1);Ontology_term=KEGG_ENZYME:2.1.2.1;note="KEGG_prediction;KO:K00600;Description:glyA;_glycine_hydroxymethyltransferase_[EC:2.1.2.1]"
CP017610	RASTtk_NCBI	gene	170768	170923	.	+	.	locus_tag=BJP42_00860
CP017610	RASTtk_NCBI	CDS	170768	170923	.	+	.	locus_tag=BJP42_00860;Name=hypothetical protein
CP017610	RASTtk_NCBI	gene	170934	171059	.	+	.	locus_tag=BJP42_00865
CP017610	RASTtk_NCBI	CDS	170934	171059	.	+	.	locus_tag=BJP42_00865;Name=hypothetical protein
CP017610	RASTtk_NCBI	gene	171181	171900	.	+	.	locus_tag=BJP42_00870
CP017610	RASTtk_NCBI	CDS	171181	171900	.	+	.	locus_tag=BJP42_00870;Name=MotA/TolQ/ExbB proton channel family protein;note="KEGG_prediction;KO:K03562;Description:tolQ;_biopolymer_transport_protein_TolQ"
CP017610	RASTtk_NCBI	gene	171935	172357	.	+	.	locus_tag=BJP42_00875
CP017610	RASTtk_NCBI	CDS	171935	172357	.	+	.	locus_tag=BJP42_00875;Name=Tol biopolymer transport system, TolR protein;note="KEGG_prediction;KO:K03560;Description:tolR;_biopolymer_transport_protein_TolR"
CP017610	RASTtk_NCBI	gene	172401	173348	.	+	.	locus_tag=BJP42_00880
CP017610	RASTtk_NCBI	CDS	172401	173348	.	+	.	locus_tag=BJP42_00880;Name=TolA protein;note="KEGG_prediction;KO:K03646;Description:tolA;_colicin_import_membrane_protein"
CP017610	RASTtk_NCBI	gene	173420	174709	.	+	.	locus_tag=BJP42_00885
CP017610	RASTtk_NCBI	CDS	173420	174709	.	+	.	locus_tag=BJP42_00885;Name=tolB protein precursor, periplasmic protein involved in the tonb-independent uptake of group A colicins;note="KEGG_prediction;KO:K03641;Description:tolB;_TolB_protein"
CP017610	RASTtk_NCBI	gene	174746	175270	.	+	.	locus_tag=BJP42_00890
CP017610	RASTtk_NCBI	CDS	174746	175270	.	+	.	locus_tag=BJP42_00890;Name=18K peptidoglycan-associated outer membrane lipoprotein Peptidoglycan-associated lipoprotein precursor Outer membrane protein P6 OmpA/MotB precursor;note="KEGG_prediction;KO:K03640;Description:pal;_peptidoglycan-associated_lipoprotein"
CP017610	RASTtk_NCBI	gene	175288	176085	.	+	.	locus_tag=BJP42_00895
CP017610	RASTtk_NCBI	CDS	175288	176085	.	+	.	locus_tag=BJP42_00895;Name=TPR repeat containing exported protein Putative periplasmic protein contains a protein prenylyltransferase domain
CP017610	RASTtk_NCBI	gene	176589	177728	.	+	.	locus_tag=BJP42_00900
CP017610	RASTtk_NCBI	CDS	176589	177728	.	+	.	locus_tag=BJP42_00900;Name=FIG002776: hypothetical protein;note="KEGG_prediction;KO:K18850;Description:ycfD;_50S_ribosomal_protein_L16_3-hydroxylase_[EC:1.14.11.47]"
CP017610	RASTtk_NCBI	gene	177814	179124	.	+	.	locus_tag=BJP42_00905
CP017610	RASTtk_NCBI	CDS	177814	179124	.	+	.	locus_tag=BJP42_00905;Name=Cytosine/purine/uracil/thiamine/allantoin permease family protein;note="KEGG_prediction;KO:K10974;Description:codB;_cytosine_permease"
CP017610	RASTtk_NCBI	gene	179121	180218	.	+	.	locus_tag=BJP42_00910
CP017610	RASTtk_NCBI	CDS	179121	180218	.	+	.	locus_tag=BJP42_00910;Name=N-methylhydantoinase (ATP-hydrolyzing) (EC 3.5.2.14);Ontology_term=KEGG_ENZYME:3.5.2.14;note="KEGG_prediction;KO:K09703;Description:uncharacterized_protein"
CP017610	RASTtk_NCBI	gene	180218	181795	.	+	.	locus_tag=BJP42_00915
CP017610	RASTtk_NCBI	CDS	180218	181795	.	+	.	locus_tag=BJP42_00915;Name=N-methylhydantoinase (ATP-hydrolyzing) (EC 3.5.2.14);Ontology_term=KEGG_ENZYME:3.5.2.14
CP017610	RASTtk_NCBI	gene	181844	182584	.	-	.	locus_tag=BJP42_00920
CP017610	RASTtk_NCBI	CDS	181844	182584	.	-	.	locus_tag=BJP42_00920;Name=probable transcription regulator PA1347
CP017610	RASTtk_NCBI	gene	183294	183587	.	+	.	locus_tag=BJP42_00930
CP017610	RASTtk_NCBI	CDS	183294	183587	.	+	.	locus_tag=BJP42_00930;Name=hypothetical protein
CP017610	RASTtk_NCBI	gene	183843	185219	.	-	.	locus_tag=BJP42_00935
CP017610	RASTtk_NCBI	CDS	183843	185219	.	-	.	locus_tag=BJP42_00935;Name=Phosphomannomutase (EC 5.4.2.8);Ontology_term=KEGG_ENZYME:5.4.2.8;note="KEGG_prediction;KO:K01840;Description:manB;_phosphomannomutase_[EC:5.4.2.8]"
CP017610	RASTtk_NCBI	gene	185411	185632	.	+	.	locus_tag=BJP42_00940
CP017610	RASTtk_NCBI	CDS	185411	185632	.	+	.	locus_tag=BJP42_00940;Name=hypothetical protein
CP017610	RASTtk_NCBI	gene	185682	186113	.	-	.	locus_tag=BJP42_00945
CP017610	RASTtk_NCBI	CDS	185682	186113	.	-	.	locus_tag=BJP42_00945;Name=Beta-glucosidase/6-phospho-beta-glucosidase/beta- galactosidase
CP017610	RASTtk_NCBI	gene	186192	187151	.	-	.	locus_tag=BJP42_00950
CP017610	RASTtk_NCBI	CDS	186192	187151	.	-	.	locus_tag=BJP42_00950;Name=UDP-glucose 4-epimerase (EC 5.1.3.2);Ontology_term=KEGG_ENZYME:5.1.3.2;note="KEGG_prediction;KO:K19997;Description:gnu;_GlcNAc-P-P-Und_epimerase_[EC:5.1.3.26]"
CP017610	RASTtk_NCBI	gene	187578	189005	.	-	.	locus_tag=BJP42_00955
CP017610	RASTtk_NCBI	CDS	187578	189005	.	-	.	locus_tag=BJP42_00955;Name=Phage protein
CP017610	RASTtk_NCBI	gene	189012	189938	.	-	.	locus_tag=BJP42_00960
CP017610	RASTtk_NCBI	CDS	189012	189938	.	-	.	locus_tag=BJP42_00960;Name=Polymyxin resistance protein ArnC, glycosyl transferase (EC 2.4.-.-);Ontology_term=KEGG_ENZYME:2.4.-.-;note="KEGG_prediction;KO:K20534;Description:gtrB;_polyisoprenyl-phosphate_glycosyltransferase_[EC:2.4.-.-]"
CP017610	NCBI	CDS	189977	190715	.	-	.	locus_tag=BJP42_00965;Name=glycosyl transferase;inference="EXISTENCE: similar to AA sequence:RefSeq:WP_015839591.1";note="frameshifted Derived by automated computational analysis using gene prediction method: Protein Homology.";pseudo=;codon_start=1;transl_table=11;product="glycosyl transferase";NCBI Feature Key=CDS
CP017610	NCBI	gene	189977	190715	.	-	.	locus_tag=BJP42_00965;pseudo=
CP017610	RASTtk_NCBI	CDS	190718	190879	.	-	.	locus_tag=BJP42_00970;Name=Mannose-1-phosphate guanylyltransferase (GDP) (EC 2.7.7.22);Ontology_term=KEGG_ENZYME:2.7.7.22;note="pseudogenisation because of TE insertion"
CP017610	RASTtk_NCBI	gene	190718	190879	.	-	.	locus_tag=BJP42_00970;pseudo=
CP017610	RASTtk_NCBI	CDS	190972	191244	.	-	.	locus_tag=BJP42_00975;Name=Phosphoheptose isomerase (EC 5.3.1.-);Ontology_term=KEGG_ENZYME:5.3.1.-;note="pseudogenisation because of TE insertion"
CP017610	RASTtk_NCBI	gene	190972	191244	.	-	.	locus_tag=BJP42_00975;pseudo=
CP017610	NCBI	CDS	191241	192248	.	-	.	locus_tag=BJP42_00980;Name=GHMP kinase;inference="EXISTENCE: similar to AA sequence:RefSeq:WP_012236376.1";note="frameshifted internal stop Derived by automated computational analysis using gene prediction method: Protein Homology.";pseudo=;codon_start=1;transl_table=11;product="GHMP kinase";NCBI Feature Key=CDS;note="KEGG_prediction;KO:K07031;Description:hddA;_D-glycero-alpha-D-manno-heptose-7-p…
CP017610	NCBI	gene	191241	192248	.	-	.	locus_tag=BJP42_00980;pseudo=
CP017610	RASTtk_NCBI	gene	192251	194155	.	-	.	locus_tag=BJP42_00985
CP017610	RASTtk_NCBI	CDS	192251	194155	.	-	.	locus_tag=BJP42_00985;Name=D-glycero-D-manno-heptose 1,7-bisphosphate phosphatase (EC 3.1.1.-);Ontology_term=KEGG_ENZYME:3.1.1.-
CP017610	RASTtk_NCBI	gene	194187	194987	.	-	.	locus_tag=BJP42_00990
CP017610	RASTtk_NCBI	CDS	194187	194987	.	-	.	locus_tag=BJP42_00990;Name=Glycosyltransferase (EC 2.4.1.-);Ontology_term=KEGG_ENZYME:2.4.1.-
CP017610	Infernal	gene	194788	194884	.	+	.	locus_tag=BJP42_00991
CP017610	Infernal	ncRNA	194788	194884	.	+	.	locus_tag=BJP42_00991;Name=RMST_6;Note=accession_Rfam:RF01967_score:17.2_evalue:0,0064
CP017610	RASTtk_NCBI	gene	195018	196004	.	-	.	locus_tag=BJP42_00995
CP017610	RASTtk_NCBI	CDS	195018	196004	.	-	.	locus_tag=BJP42_00995;Name=UDP-glucose 4-epimerase (EC 5.1.3.2);Ontology_term=KEGG_ENZYME:5.1.3.2;note="KEGG_prediction;KO:K01784;Description:galE;_UDP-glucose_4-epimerase_[EC:5.1.3.2]"
CP017610	RASTtk_NCBI	gene	196176	197222	.	-	.	locus_tag=BJP42_01000
CP017610	RASTtk_NCBI	CDS	196176	197222	.	-	.	locus_tag=BJP42_01000;Name=UDP-glucose 4-epimerase (EC 5.1.3.2);Ontology_term=KEGG_ENZYME:5.1.3.2;note="KEGG_prediction;KO:K01784;Description:galE;_UDP-glucose_4-epimerase_[EC:5.1.3.2]"
CP017610	RASTtk_NCBI	gene	197480	197602	.	+	.	locus_tag=BJP42_01005
CP017610	RASTtk_NCBI	CDS	197480	197602	.	+	.	locus_tag=BJP42_01005;Name=hypothetical protein
CP017610	RASTtk_NCBI	gene	197716	198894	.	-	.	locus_tag=BJP42_01010
CP017610	RASTtk_NCBI	CDS	197716	198894	.	-	.	locus_tag=BJP42_01010;Name=hypothetical protein
CP017610	RASTtk_NCBI	gene	199026	199433	.	-	.	locus_tag=BJP42_01015
CP017610	RASTtk_NCBI	CDS	199026	199433	.	-	.	locus_tag=BJP42_01015;Name=hypothetical protein
CP017610	RASTtk_NCBI	gene	199902	200924	.	-	.	locus_tag=BJP42_01020
CP017610	RASTtk_NCBI	CDS	199902	200924	.	-	.	locus_tag=BJP42_01020;Name=hypothetical protein
CP017610	RASTtk_NCBI	gene	200925	201398	.	-	.	locus_tag=BJP42_01025
CP017610	RASTtk_NCBI	CDS	200925	201398	.	-	.	locus_tag=BJP42_01025;Name=Glycerol-3-phosphate cytidylyltransferase (EC 2.7.7.39);Ontology_term=KEGG_ENZYME:2.7.7.39;note="KEGG_prediction;KO:K00980;Description:tagD;_glycerol-3-phosphate_cytidylyltransferase_[EC:2.7.7.39]"
CP017610	RASTtk_NCBI	gene	201395	202468	.	-	.	locus_tag=BJP42_01030
CP017610	RASTtk_NCBI	CDS	201395	202468	.	-	.	locus_tag=BJP42_01030;Name=O-antigen polymerase
CP017610	RASTtk_NCBI	gene	202458	203558	.	-	.	locus_tag=BJP42_01035
CP017610	RASTtk_NCBI	CDS	202458	203558	.	-	.	locus_tag=BJP42_01035;Name=Glycosyltransferase (EC 2.4.1.-);Ontology_term=KEGG_ENZYME:2.4.1.-
CP017610	RASTtk_NCBI	gene	203559	204713	.	-	.	locus_tag=BJP42_01040
CP017610	RASTtk_NCBI	CDS	203559	204713	.	-	.	locus_tag=BJP42_01040;Name=CDP-glycerol: N-acetyl-beta-D-mannosaminyl-1,4-N-acetyl-D-glucosaminyldiphosphoundecaprenyl glycerophosphotransferase
CP017610	RASTtk_NCBI	gene	204769	204963	.	-	.	locus_tag=BJP42_01045
CP017610	RASTtk_NCBI	CDS	204769	204963	.	-	.	locus_tag=BJP42_01045;Name=Lipopolysaccharide cholinephosphotransferase LicD1 (EC 2.7.8.-);Ontology_term=KEGG_ENZYME:2.7.8.-
CP017610	RASTtk_NCBI	gene	205166	205675	.	-	.	locus_tag=BJP42_01050
CP017610	RASTtk_NCBI	CDS	205166	205675	.	-	.	locus_tag=BJP42_01050;Name=Ornithine cyclodeaminase (EC 4.3.1.12);Ontology_term=KEGG_ENZYME:4.3.1.12
CP017610	RASTtk_NCBI	gene	205672	205797	.	-	.	locus_tag=BJP42_01055
CP017610	RASTtk_NCBI	CDS	205672	205797	.	-	.	locus_tag=BJP42_01055;Name=hypothetical protein
CP017610	RASTtk_NCBI	gene	205916	206032	.	-	.	locus_tag=BJP42_01060
CP017610	RASTtk_NCBI	CDS	205916	206032	.	-	.	locus_tag=BJP42_01060;Name=hypothetical protein
CP017610	RASTtk_NCBI	gene	206087	206773	.	-	.	locus_tag=BJP42_01065
CP017610	RASTtk_NCBI	CDS	206087	206773	.	-	.	locus_tag=BJP42_01065;Name=hypothetical protein
CP017610	RASTtk_NCBI	gene	206792	207883	.	-	.	locus_tag=BJP42_01070
CP017610	RASTtk_NCBI	CDS	206792	207883	.	-	.	locus_tag=BJP42_01070;Name=2-aminoethylphosphonate:pyruvate aminotransferase (EC 2.6.1.37);Ontology_term=KEGG_ENZYME:2.6.1.37;note="KEGG_prediction;KO:K03430;Description:phnW;_2-aminoethylphosphonate-pyruvate_transaminase_[EC:2.6.1.37]"
CP017610	RASTtk_NCBI	gene	207883	209070	.	-	.	locus_tag=BJP42_01075
CP017610	RASTtk_NCBI	CDS	207883	209070	.	-	.	locus_tag=BJP42_01075;Name=Phosphonopyruvate decarboxylase (EC 4.1.1.82);Ontology_term=KEGG_ENZYME:4.1.1.82;note="KEGG_prediction;KO:K09459;Description:E4.1.1.82;_phosphonopyruvate_decarboxylase_[EC:4.1.1.82]"
CP017610	RASTtk_NCBI	gene	209067	210788	.	-	.	locus_tag=BJP42_01080
CP017610	RASTtk_NCBI	CDS	209067	210788	.	-	.	locus_tag=BJP42_01080;Name=Phosphoenolpyruvate phosphomutase (EC 5.4.2.9);Ontology_term=KEGG_ENZYME:5.4.2.9;note="KEGG_prediction;KO:K01841;Description:pepM;_phosphoenolpyruvate_phosphomutase_[EC:5.4.2.9]"
CP017610	RASTtk_NCBI	gene	210788	211552	.	-	.	locus_tag=BJP42_01085
CP017610	RASTtk_NCBI	CDS	210788	211552	.	-	.	locus_tag=BJP42_01085;Name=Choline permease LicB
CP017610	RASTtk_NCBI	gene	211598	213103	.	-	.	locus_tag=BJP42_01090
CP017610	RASTtk_NCBI	CDS	211598	213103	.	-	.	locus_tag=BJP42_01090;Name=Proposed peptidoglycan lipid II flippase MurJ;note="KEGG_prediction;KO:K03980;Description:murJ;_putative_peptidoglycan_lipid_II_flippase"
CP017610	Infernal	gene	213185	213219	.	-	.	locus_tag=BJP42_01091
CP017610	Infernal	ncRNA	213185	213219	.	-	.	locus_tag=BJP42_01091;Name=JUMPstart;Note=accession_Rfam:RF01707_score:26.2_evalue:0,0013
CP017610	RASTtk_NCBI	gene	213298	214257	.	-	.	locus_tag=BJP42_01095
CP017610	RASTtk_NCBI	CDS	213298	214257	.	-	.	locus_tag=BJP42_01095;Name=Ferrochelatase, protoheme ferro-lyase (EC 4.99.1.1);Ontology_term=KEGG_ENZYME:4.99.1.1;note="KEGG_prediction;KO:K01772;Description:hemH;_protoporphyrin/coproporphyrin_ferrochelatase_[EC:4.99.1.1_4.99.1.9]"
CP017610	RASTtk_NCBI	gene	214412	215377	.	-	.	locus_tag=BJP42_01100
CP017610	RASTtk_NCBI	CDS	214412	215377	.	-	.	locus_tag=BJP42_01100;Name=Acetyl-coenzyme A carboxyl transferase alpha chain (EC 6.4.1.2);Ontology_term=KEGG_ENZYME:6.4.1.2;note="KEGG_prediction;KO:K01962;Description:accA;_acetyl-CoA_carboxylase_carboxyl_transferase_subunit_alpha_[EC:6.4.1.2]"
CP017610	RASTtk_NCBI	gene	215390	218872	.	-	.	locus_tag=BJP42_01105
CP017610	RASTtk_NCBI	CDS	215390	218872	.	-	.	locus_tag=BJP42_01105;Name=DNA polymerase III alpha subunit (EC 2.7.7.7);Ontology_term=KEGG_ENZYME:2.7.7.7;note="KEGG_prediction;KO:K02337;Description:DPO3A1;_DNA_polymerase_III_subunit_alpha_[EC:2.7.7.7]"
CP017610	RASTtk_NCBI	gene	218904	219575	.	-	.	locus_tag=BJP42_01110
CP017610	RASTtk_NCBI	CDS	218904	219575	.	-	.	locus_tag=BJP42_01110;Name=Queuosine Biosynthesis QueE Radical SAM;note="KEGG_prediction;KO:K10026;Description:queE;_7-carboxy-7-deazaguanine_synthase_[EC:4.3.99.3]"
CP017610	RASTtk_NCBI	gene	220152	220565	.	+	.	locus_tag=BJP42_01115
CP017610	RASTtk_NCBI	CDS	220152	220565	.	+	.	locus_tag=BJP42_01115;Name=Curlin genes transcriptional activator;note="KEGG_prediction;KO:K11926;Description:crl;_sigma_factor-binding_protein_Crl"
CP017610	RASTtk_NCBI	gene	220706	222322	.	-	.	locus_tag=BJP42_01120
CP017610	RASTtk_NCBI	CDS	220706	222322	.	-	.	locus_tag=BJP42_01120;Name=NAD synthetase (EC 6.3.1.5) / Glutamine amidotransferase chain of NAD synthetase;Ontology_term=KEGG_ENZYME:6.3.1.5;note="KEGG_prediction;KO:K01950;Description:E6.3.5.1;_NAD+_synthase_(glutamine-hydrolysing)_[EC:6.3.5.1]"
CP017610	RASTtk_NCBI	gene	222424	223797	.	-	.	locus_tag=BJP42_01125
CP017610	RASTtk_NCBI	CDS	222424	223797	.	-	.	locus_tag=BJP42_01125;Name=tRNA(Ile)-lysidine synthetase (EC 6.3.4.19);Ontology_term=KEGG_ENZYME:6.3.4.19;note="KEGG_prediction;KO:K04075;Description:tilS;_tRNA(Ile)-lysidine_synthase_[EC:6.3.4.19]"
CP017610	NCBI	CDS	224052	224806	.	-	.	locus_tag=BJP42_01130;Name=Putative outer membrane protein YdiY;inference="EXISTENCE: similar to AA sequence:RefSeq:WP_013201902.1";note="frameshifted Derived by automated computational analysis using gene prediction method: Protein Homology.";pseudo=;codon_start=1;transl_table=11;product="hypothetical protein";NCBI Feature Key=CDS;note="KEGG_prediction;KO:K07283;Description:ydiY;_putative_salt-i…
CP017610	NCBI	gene	224052	224806	.	-	.	locus_tag=BJP42_01130;pseudo=
CP017610	RASTtk_NCBI	gene	224823	225023	.	-	.	locus_tag=BJP42_01135
CP017610	RASTtk_NCBI	CDS	224823	225023	.	-	.	locus_tag=BJP42_01135;Name=hypothetical protein
CP017610	RASTtk_NCBI	gene	225040	225222	.	-	.	locus_tag=BJP42_01136
CP017610	RASTtk_NCBI	CDS	225040	225222	.	-	.	locus_tag=BJP42_01136;Name=hypothetical protein
CP017610	RASTtk_NCBI	gene	225320	226645	.	-	.	locus_tag=BJP42_01140
CP017610	RASTtk_NCBI	CDS	225320	226645	.	-	.	locus_tag=BJP42_01140;Name=massive surface protein MspG
CP017610	RASTtk_NCBI	gene	226846	227769	.	-	.	locus_tag=BJP42_01145
CP017610	RASTtk_NCBI	CDS	226846	227769	.	-	.	locus_tag=BJP42_01145;Name=Putative stomatin/prohibitin-family membrane protease subunit YbbK
CP017610	RASTtk_NCBI	gene	227847	230765	.	-	.	locus_tag=BJP42_01150
CP017610	RASTtk_NCBI	CDS	227847	230765	.	-	.	locus_tag=BJP42_01150;Name=Valyl-tRNA synthetase (EC 6.1.1.9);Ontology_term=KEGG_ENZYME:6.1.1.9;note="KEGG_prediction;KO:K01873;Description:VARS;_valyl-tRNA_synthetase_[EC:6.1.1.9]"
CP017610	RASTtk_NCBI	gene	230773	231225	.	-	.	locus_tag=BJP42_01155
CP017610	RASTtk_NCBI	CDS	230773	231225	.	-	.	locus_tag=BJP42_01155;Name=DNA polymerase III chi subunit (EC 2.7.7.7);Ontology_term=KEGG_ENZYME:2.7.7.7;note="KEGG_prediction;KO:K02339;Description:DPO3C;_DNA_polymerase_III_subunit_chi_[EC:2.7.7.7]"
CP017610	RASTtk_NCBI	gene	231253	232758	.	-	.	locus_tag=BJP42_01160
CP017610	RASTtk_NCBI	CDS	231253	232758	.	-	.	locus_tag=BJP42_01160;Name=Cytosol aminopeptidase PepA (EC 3.4.11.1);Ontology_term=KEGG_ENZYME:3.4.11.1;note="KEGG_prediction;KO:K01255;Description:CARP;_leucyl_aminopeptidase_[EC:3.4.11.1]"
CP017610	RASTtk_NCBI	gene	232936	234030	.	+	.	locus_tag=BJP42_01165
CP017610	RASTtk_NCBI	CDS	232936	234030	.	+	.	locus_tag=BJP42_01165;Name=FIG000988: Predicted permease;note="KEGG_prediction;KO:K07091;Description:lptF;_lipopolysaccharide_export_system_permease_protein"
CP017610	RASTtk_NCBI	gene	234030	235133	.	+	.	locus_tag=BJP42_01170
CP017610	RASTtk_NCBI	CDS	234030	235133	.	+	.	locus_tag=BJP42_01170;Name=FIG000906: Predicted Permease;note="KEGG_prediction;KO:K11720;Description:lptG;_lipopolysaccharide_export_system_permease_protein"
CP017610	RASTtk_NCBI	gene	235384	236481	.	+	.	locus_tag=BJP42_01175
CP017610	RASTtk_NCBI	CDS	235384	236481	.	+	.	locus_tag=BJP42_01175;Name=Outer membrane protein A precursor;note="KEGG_prediction;KO:K03286;Description:TC.OOP;_OmpA-OmpF_porin,_OOP_family"
CP017610	RASTtk_NCBI	gene	236655	238484	.	-	.	locus_tag=BJP42_01180
CP017610	RASTtk_NCBI	CDS	236655	238484	.	-	.	locus_tag=BJP42_01180;Name=Glucosamine--fructose-6-phosphate aminotransferase [isomerizing] (EC 2.6.1.16);Ontology_term=KEGG_ENZYME:2.6.1.16;note="KEGG_prediction;KO:K00820;Description:glmS;_glucosamine--fructose-6-phosphate_aminotransferase_(isomerizing)_[EC:2.6.1.16]"
CP017610	RASTtk_NCBI	gene	238499	239866	.	-	.	locus_tag=BJP42_01185
CP017610	RASTtk_NCBI	CDS	238499	239866	.	-	.	locus_tag=BJP42_01185;Name=N-acetylglucosamine-1-phosphate uridyltransferase (EC 2.7.7.23) / Glucosamine-1-phosphate N-acetyltransferase (EC 2.3.1.157);Ontology_term=KEGG_ENZYME:2.7.7.23,KEGG_ENZYME:2.3.1.157;note="KEGG_prediction;KO:K04042;Description:glmU;_bifunctional_UDP-N-acetylglucosamine_pyrophosphorylase_/_Glucosamine-1-phosphate_N-acetyltransferase_[EC:2.7.7.23_2.3.1.157]"
CP017610	RASTtk_NCBI	gene	240067	240456	.	+	.	locus_tag=BJP42_01195
CP017610	RASTtk_NCBI	CDS	240067	240456	.	+	.	locus_tag=BJP42_01195;Name=Diacylglycerol kinase (EC 2.7.1.107);Ontology_term=KEGG_ENZYME:2.7.1.107;note="KEGG_prediction;KO:K00901;Description:dgkA;_diacylglycerol_kinase_(ATP)_[EC:2.7.1.107]"
CP017610	RASTtk_NCBI	gene	240474	242027	.	+	.	locus_tag=BJP42_01200
CP017610	RASTtk_NCBI	CDS	240474	242027	.	+	.	locus_tag=BJP42_01200;Name=Dca
CP017610	RASTtk_NCBI	gene	242130	243416	.	-	.	locus_tag=BJP42_01205
CP017610	RASTtk_NCBI	CDS	242130	243416	.	-	.	locus_tag=BJP42_01205;Name=Putative membrane protein
CP017610	RASTtk_NCBI	gene	243513	243626	.	-	.	locus_tag=BJP42_01210
CP017610	RASTtk_NCBI	CDS	243513	243626	.	-	.	locus_tag=BJP42_01210;Name=hypothetical protein
CP017610	RASTtk_NCBI	gene	243809	244795	.	+	.	locus_tag=BJP42_01215
CP017610	RASTtk_NCBI	CDS	243809	244795	.	+	.	locus_tag=BJP42_01215;Name=Tetraacyldisaccharide 4'-kinase (EC 2.7.1.130);Ontology_term=KEGG_ENZYME:2.7.1.130;note="KEGG_prediction;KO:K00912;Description:lpxK;_tetraacyldisaccharide_4'-kinase_[EC:2.7.1.130]"
CP017610	RASTtk_NCBI	gene	244965	245201	.	-	.	locus_tag=BJP42_01220
CP017610	RASTtk_NCBI	CDS	244965	245201	.	-	.	locus_tag=BJP42_01220;Name=hypothetical protein
CP017610	RASTtk_NCBI	gene	245275	245484	.	+	.	locus_tag=BJP42_01225
CP017610	RASTtk_NCBI	CDS	245275	245484	.	+	.	locus_tag=BJP42_01225;Name=Cold shock protein CspI;note="KEGG_prediction;KO:K03704;Description:cspA;_cold_shock_protein_(beta-ribbon,_CspA_family)"
CP017610	RASTtk_NCBI	gene	245758	245937	.	+	.	locus_tag=BJP42_01230
CP017610	RASTtk_NCBI	CDS	245758	245937	.	+	.	locus_tag=BJP42_01230;Name=FIG002473: Protein YcaR in KDO2-Lipid A biosynthesis cluster;note="KEGG_prediction;KO:K09791;Description:uncharacterized_protein"
CP017610	RASTtk_NCBI	gene	245937	246683	.	+	.	locus_tag=BJP42_01235
CP017610	RASTtk_NCBI	CDS	245937	246683	.	+	.	locus_tag=BJP42_01235;Name=3-deoxy-manno-octulosonate cytidylyltransferase (EC 2.7.7.38);Ontology_term=KEGG_ENZYME:2.7.7.38;note="KEGG_prediction;KO:K00979;Description:kdsB;_3-deoxy-manno-octulosonate_cytidylyltransferase_(CMP-KDO_synthetase)_[EC:2.7.7.38]"
CP017610	NCBI	CDS	247030	248549	.	+	.	locus_tag=BJP42_01240;Name=MG(2+) CHELATASE FAMILY PROTEIN / ComM-related protein;inference="EXISTENCE: similar to AA sequence:RefSeq:WP_012737969.1";note="among the AAA+ ATPases, the YifB protease family belongs to the Helix 2 insert clade unknown function frameshifted Derived by automated computational analysis using gene prediction method: Protein Homology.";pseudo=;codon_start=1;transl_table=…
CP017610	NCBI	gene	247030	248549	.	+	.	locus_tag=BJP42_01240;pseudo=
CP017610	RASTtk_NCBI	gene	248744	248869	.	+	.	locus_tag=BJP42_01245
CP017610	RASTtk_NCBI	CDS	248744	248869	.	+	.	locus_tag=BJP42_01245;Name=hypothetical protein
CP017610	NCBI	CDS	248966	250197	.	+	.	locus_tag=BJP42_01250;Name=phosphoesterase;inference="EXISTENCE: similar to AA sequence:RefSeq:WP_016857707.1";note="frameshifted Derived by automated computational analysis using gene prediction method: Protein Homology.";pseudo=;codon_start=1;transl_table=11;product=phosphoesterase;NCBI Feature Key=CDS
CP017610	NCBI	gene	248966	250197	.	+	.	locus_tag=BJP42_01250;pseudo=
CP017610	RASTtk_NCBI	gene	250263	250391	.	-	.	locus_tag=BJP42_01255
CP017610	RASTtk_NCBI	CDS	250263	250391	.	-	.	locus_tag=BJP42_01255;Name=hypothetical protein
CP017610	Infernal	gene	250608	250746	.	+	.	locus_tag=BJP42_01256
CP017610	Infernal	ncRNA	250608	250746	.	+	.	locus_tag=BJP42_01256;Name=Leu_leader;Note=accession_Rfam:RF00512_score:24.7_evalue:0,0069
CP017610	RASTtk_NCBI	gene	250829	251167	.	+	.	locus_tag=BJP42_01265
CP017610	RASTtk_NCBI	CDS	250829	251167	.	+	.	locus_tag=BJP42_01265;Name=Holin
CP017610	RASTtk_NCBI	gene	251157	251630	.	+	.	locus_tag=BJP42_01270
CP017610	RASTtk_NCBI	CDS	251157	251630	.	+	.	locus_tag=BJP42_01270;Name=Phage lysin (EC 3.2.1.17);Ontology_term=KEGG_ENZYME:3.2.1.17,KEGG_ENZYME:3.2.1.17;note="KEGG_prediction;KO:K01185;Description:E3.2.1.17;_lysozyme_[EC:3.2.1.17]"
CP017610	NCBI	CDS	251961	252646	.	+	.	locus_tag=BJP42_01280;Name=FIG01045771: hypothetical protein;inference="EXISTENCE: similar to AA sequence:RefSeq:WP_016857708.1";note="frameshifted Derived by automated computational analysis using gene prediction method: Protein Homology.";pseudo=;codon_start=1;transl_table=11;product="hypothetical protein";NCBI Feature Key=CDS
CP017610	NCBI	gene	251961	252646	.	+	.	locus_tag=BJP42_01280;pseudo=
CP017610	RASTtk_NCBI	gene	252646	252888	.	+	.	locus_tag=BJP42_01285
CP017610	RASTtk_NCBI	CDS	252646	252888	.	+	.	locus_tag=BJP42_01285;Name=hypothetical protein
CP017610	RASTtk_NCBI	gene	253021	255939	.	+	.	locus_tag=BJP42_01290
CP017610	RASTtk_NCBI	CDS	253021	255939	.	+	.	locus_tag=BJP42_01290;Name=hypothetical protein
CP017610	RASTtk_NCBI	gene	256281	257873	.	+	.	locus_tag=BJP42_01295
CP017610	RASTtk_NCBI	CDS	256281	257873	.	+	.	locus_tag=BJP42_01295;Name=Putative ATPase component of ABC transporter with duplicated ATPase domain
CP017610	RASTtk_NCBI	gene	257939	258616	.	+	.	locus_tag=BJP42_01300
CP017610	RASTtk_NCBI	CDS	257939	258616	.	+	.	locus_tag=BJP42_01300;Name=GTP cyclohydrolase I (EC 3.5.4.16) type 1;Ontology_term=KEGG_ENZYME:3.5.4.16;note="KEGG_prediction;KO:K01495;Description:GCH1;_GTP_cyclohydrolase_I_[EC:3.5.4.16]"
CP017610	RASTtk_NCBI	gene	258623	259987	.	+	.	locus_tag=BJP42_01305
CP017610	RASTtk_NCBI	CDS	258623	259987	.	+	.	locus_tag=BJP42_01305;Name=Proline-specific permease proY;note="KEGG_prediction;KO:K11736;Description:proY;_proline-specific_permease_ProY"
CP017610	RASTtk_NCBI	gene	260054	261676	.	-	.	locus_tag=BJP42_01310
CP017610	RASTtk_NCBI	CDS	260054	261676	.	-	.	locus_tag=BJP42_01310;Name=Hemolysin-type calcium-binding region;note="KEGG_prediction;KO:K01406;Description:prtC;_serralysin_[EC:3.4.24.40]"
CP017610	RASTtk_NCBI	gene	261842	261991	.	+	.	locus_tag=BJP42_01315
CP017610	RASTtk_NCBI	CDS	261842	261991	.	+	.	locus_tag=BJP42_01315;Name=hypothetical protein
CP017610	RASTtk_NCBI	gene	262007	262444	.	+	.	locus_tag=BJP42_01320
CP017610	RASTtk_NCBI	CDS	262007	262444	.	+	.	locus_tag=BJP42_01320;Name=Putative periplasmic protein
CP017610	RASTtk_NCBI	gene	262560	263837	.	-	.	locus_tag=BJP42_01325
CP017610	RASTtk_NCBI	CDS	262560	263837	.	-	.	locus_tag=BJP42_01325;Name=Type III secretion injected virulence protein (YopH,tyrosine phosphatase of FAK and p130cas, prevents phagocytosis)
CP017610	RASTtk_NCBI	gene	264112	264693	.	+	.	locus_tag=BJP42_01330
CP017610	RASTtk_NCBI	CDS	264112	264693	.	+	.	locus_tag=BJP42_01330;Name=Molybdate metabolism regulator
CP017610	RASTtk_NCBI	gene	264782	265288	.	+	.	locus_tag=BJP42_01335
CP017610	RASTtk_NCBI	CDS	264782	265288	.	+	.	locus_tag=BJP42_01335;Name=tRNA-specific adenosine-34 deaminase (EC 3.5.4.-);Ontology_term=KEGG_ENZYME:3.5.4.-;note="KEGG_prediction;KO:K11991;Description:tadA;_tRNA(adenine34)_deaminase_[EC:3.5.4.33]"
CP017610	RASTtk_NCBI	gene	265289	265570	.	+	.	locus_tag=BJP42_01340
CP017610	RASTtk_NCBI	CDS	265289	265570	.	+	.	locus_tag=BJP42_01340;Name=hypothetical protein
CP017610	RASTtk_NCBI	gene	265530	267749	.	+	.	locus_tag=BJP42_01345
CP017610	RASTtk_NCBI	CDS	265530	267749	.	+	.	locus_tag=BJP42_01345;Name=GTP pyrophosphokinase (EC 2.7.6.5), (p)ppGpp synthetase I;Ontology_term=KEGG_ENZYME:2.7.6.5;note="KEGG_prediction;KO:K00951;Description:relA;_GTP_pyrophosphokinase_[EC:2.7.6.5]"
CP017610	RASTtk_NCBI	gene	267808	268806	.	-	.	locus_tag=BJP42_01350
CP017610	RASTtk_NCBI	CDS	267808	268806	.	-	.	locus_tag=BJP42_01350;Name=Glycosyltransferase (EC 2.4.1.-);Ontology_term=KEGG_ENZYME:2.4.1.-
CP017610	RASTtk_NCBI	gene	268815	270554	.	-	.	locus_tag=BJP42_01355
CP017610	RASTtk_NCBI	CDS	268815	270554	.	-	.	locus_tag=BJP42_01355;Name=Prolyl-tRNA synthetase (EC 6.1.1.15), bacterial type;Ontology_term=KEGG_ENZYME:6.1.1.15;note="KEGG_prediction;KO:K01881;Description:PARS;_prolyl-tRNA_synthetase_[EC:6.1.1.15]"
CP017610	RASTtk_NCBI	gene	270693	271517	.	-	.	locus_tag=BJP42_01360
CP017610	RASTtk_NCBI	CDS	270693	271517	.	-	.	locus_tag=BJP42_01360;Name=Methionine ABC transporter substrate-binding protein;note="KEGG_prediction;KO:K02073;Description:metQ;_D-methionine_transport_system_substrate-binding_protein"
CP017610	RASTtk_NCBI	gene	271587	272240	.	-	.	locus_tag=BJP42_01365
CP017610	RASTtk_NCBI	CDS	271587	272240	.	-	.	locus_tag=BJP42_01365;Name=Methionine ABC transporter permease protein;note="KEGG_prediction;KO:K02072;Description:metI;_D-methionine_transport_system_permease_protein"
CP017610	RASTtk_NCBI	gene	272233	273267	.	-	.	locus_tag=BJP42_01370
CP017610	RASTtk_NCBI	CDS	272233	273267	.	-	.	locus_tag=BJP42_01370;Name=Methionine ABC transporter ATP-binding protein;note="KEGG_prediction;KO:K02071;Description:metN;_D-methionine_transport_system_ATP-binding_protein"
CP017610	RASTtk_NCBI	gene	273546	274379	.	-	.	locus_tag=BJP42_01375
CP017610	RASTtk_NCBI	CDS	273546	274379	.	-	.	locus_tag=BJP42_01375;Name=2-Keto-3-deoxy-D-manno-octulosonate-8-phosphate synthase (EC 2.5.1.55);Ontology_term=KEGG_ENZYME:2.5.1.55;note="KEGG_prediction;KO:K01627;Description:kdsA;_2-dehydro-3-deoxyphosphooctonate_aldolase_(KDO_8-P_synthase)_[EC:2.5.1.55]"
CP017610	RASTtk_NCBI	gene	274388	275197	.	-	.	locus_tag=BJP42_01380
CP017610	RASTtk_NCBI	CDS	274388	275197	.	-	.	locus_tag=BJP42_01380;Name=FIG002708: Protein SirB1
CP017610	RASTtk_NCBI	gene	275697	275918	.	+	.	locus_tag=BJP42_01390
CP017610	RASTtk_NCBI	CDS	275697	275918	.	+	.	locus_tag=BJP42_01390;Name=LSU ribosomal protein L31p @ LSU ribosomal protein L31p, zinc-dependent;note="KEGG_prediction;KO:K02909;Description:RP-L31;_large_subunit_ribosomal_protein_L31"
CP017610	RASTtk_NCBI	gene	276203	277822	.	-	.	locus_tag=BJP42_01395
CP017610	RASTtk_NCBI	CDS	276203	277822	.	-	.	locus_tag=BJP42_01395;Name=Phosphoenolpyruvate carboxykinase [ATP] (EC 4.1.1.49);Ontology_term=KEGG_ENZYME:4.1.1.49;note="KEGG_prediction;KO:K01610;Description:E4.1.1.49;_phosphoenolpyruvate_carboxykinase_(ATP)_[EC:4.1.1.49]"
CP017610	RASTtk_NCBI	gene	278069	278332	.	-	.	locus_tag=BJP42_01400
CP017610	RASTtk_NCBI	CDS	278069	278332	.	-	.	locus_tag=BJP42_01400;Name=IS5 ssgr IS5;note="58.66% ISPa41_aa1";note="Issaga prediction"
CP017610	RASTtk_NCBI	gene	278749	279474	.	-	.	locus_tag=BJP42_01410
CP017610	RASTtk_NCBI	CDS	278749	279474	.	-	.	locus_tag=BJP42_01410;Name=Glutamate transport ATP-binding protein;note="KEGG_prediction;KO:K10038;Description:glnQ;_glutamine_transport_system_ATP-binding_protein_[EC:3.6.3.-]"
CP017610	RASTtk_NCBI	gene	279471	280127	.	-	.	locus_tag=BJP42_01415
CP017610	RASTtk_NCBI	CDS	279471	280127	.	-	.	locus_tag=BJP42_01415;Name=Glutamate transport membrane-spanning protein;note="KEGG_prediction;KO:K10037;Description:glnP;_glutamine_transport_system_permease_protein"
CP017610	RASTtk_NCBI	gene	280162	280905	.	-	.	locus_tag=BJP42_01420
CP017610	RASTtk_NCBI	CDS	280162	280905	.	-	.	locus_tag=BJP42_01420;Name=Glutamine ABC transporter, periplasmic glutamine-binding protein (TC 3.A.1.3.2);note="KEGG_prediction;KO:K10036;Description:glnH;_glutamine_transport_system_substrate-binding_protein"
CP017610	RASTtk_NCBI	gene	281410	282024	.	-	.	locus_tag=BJP42_01425
CP017610	RASTtk_NCBI	CDS	281410	282024	.	-	.	locus_tag=BJP42_01425;Name=Unsaturated fatty acid biosythesis repressor FabR, TetR family
CP017610	RASTtk_NCBI	gene	282206	283615	.	+	.	locus_tag=BJP42_01430
CP017610	RASTtk_NCBI	CDS	282206	283615	.	+	.	locus_tag=BJP42_01430;Name=Soluble pyridine nucleotide transhydrogenase (EC 1.6.1.1);Ontology_term=KEGG_ENZYME:1.6.1.1;note="KEGG_prediction;KO:K00322;Description:sthA;_NAD(P)_transhydrogenase_[EC:1.6.1.1]"
CP017610	RASTtk_NCBI	gene	283662	284288	.	+	.	locus_tag=BJP42_01435
CP017610	RASTtk_NCBI	CDS	283662	284288	.	+	.	locus_tag=BJP42_01435;Name=Inorganic pyrophosphatase (EC 3.6.1.1);Ontology_term=KEGG_ENZYME:3.6.1.1;note="KEGG_prediction;KO:K01507;Description:ppa;_inorganic_pyrophosphatase_[EC:3.6.1.1]"
CP017610	RASTtk_NCBI	gene	284366	286273	.	+	.	locus_tag=BJP42_01440
CP017610	RASTtk_NCBI	CDS	284366	286273	.	+	.	locus_tag=BJP42_01440;Name=Chaperone protein DnaK;note="KEGG_prediction;KO:K04043;Description:dnaK;_molecular_chaperone_DnaK"
CP017610	Infernal	gene	286325	286402	.	+	.	locus_tag=BJP42_01441
CP017610	Infernal	ncRNA	286325	286402	.	+	.	locus_tag=BJP42_01441;Name=tpke11;Note=accession_Rfam:RF02031_score:44.7_evalue:0,000000024
CP017610	RASTtk_NCBI	gene	286398	287513	.	+	.	locus_tag=BJP42_01445
CP017610	RASTtk_NCBI	CDS	286398	287513	.	+	.	locus_tag=BJP42_01445;Name=Chaperone protein DnaJ;note="KEGG_prediction;KO:K03686;Description:dnaJ;_molecular_chaperone_DnaJ"
CP017610	RASTtk_NCBI	gene	287592	288758	.	+	.	locus_tag=BJP42_01450
CP017610	RASTtk_NCBI	CDS	287592	288758	.	+	.	locus_tag=BJP42_01450;Name=Na+/H+ antiporter NhaA type;note="KEGG_prediction;KO:K03313;Description:nhaA;_Na+:H+_antiporter,_NhaA_family"
CP017610	RASTtk_NCBI	gene	289000	289263	.	-	.	locus_tag=BJP42_01455
CP017610	RASTtk_NCBI	CDS	289000	289263	.	-	.	locus_tag=BJP42_01455;Name=SSU ribosomal protein S20p;note="KEGG_prediction;KO:K02968;Description:RP-S20;_small_subunit_ribosomal_protein_S20"
CP017610	RASTtk_NCBI	gene	289467	289766	.	+	.	locus_tag=BJP42_01460
CP017610	RASTtk_NCBI	CDS	289467	289766	.	+	.	locus_tag=BJP42_01460;Name=DNA-binding protein Fis;note="KEGG_prediction;KO:K03557;Description:fis;_Fis_family_transcriptional_regulator,_factor_for_inversion_stimulation_protein"
CP017610	RASTtk_NCBI	gene	289847	291250	.	+	.	locus_tag=BJP42_01465
CP017610	RASTtk_NCBI	CDS	289847	291250	.	+	.	locus_tag=BJP42_01465;Name=Glutamyl-tRNA synthetase (EC 6.1.1.17);Ontology_term=KEGG_ENZYME:6.1.1.17;note="KEGG_prediction;KO:K01885;Description:EARS;_glutamyl-tRNA_synthetase_[EC:6.1.1.17]"
CP017610	RASTtk_NCBI	gene	291410	293440	.	-	.	locus_tag=BJP42_01470
CP017610	RASTtk_NCBI	CDS	291410	293440	.	-	.	locus_tag=BJP42_01470;Name=Predicted P-loop ATPase fused to an acetyltransferase COG1444;note="KEGG_prediction;KO:K06957;Description:tmcA;_tRNA(Met)_cytidine_acetyltransferase_[EC:2.3.1.193]"
CP017610	RASTtk_NCBI	gene	293445	293897	.	-	.	locus_tag=BJP42_01475
CP017610	RASTtk_NCBI	CDS	293445	293897	.	-	.	locus_tag=BJP42_01475;Name=Putative membrane protein precursor
CP017610	RASTtk_NCBI	gene	294002	295339	.	-	.	locus_tag=BJP42_01480
CP017610	RASTtk_NCBI	CDS	294002	295339	.	-	.	locus_tag=BJP42_01480;Name=Periplasmic septal ring factor with murein hydrolase activity EnvC/YibP
CP017610	RASTtk_NCBI	gene	295340	295459	.	+	.	locus_tag=BJP42_01485
CP017610	RASTtk_NCBI	CDS	295340	295459	.	+	.	locus_tag=BJP42_01485;Name=hypothetical protein
CP017610	RASTtk_NCBI	gene	295463	296335	.	+	.	locus_tag=BJP42_01490
CP017610	RASTtk_NCBI	CDS	295463	296335	.	+	.	locus_tag=BJP42_01490;Name=rRNA small subunit methyltransferase I;note="KEGG_prediction;KO:K07056;Description:rsmI;_16S_rRNA_(cytidine1402-2'-O)-methyltransferase_[EC:2.1.1.198]"
CP017610	NCBI	gene	296461	296536	.	+	.	locus_tag=BJP42_01495
CP017610	NCBI	tRNA	296461	296536	.	+	.	locus_tag=BJP42_01495;Name=tRNA-Asn;product=tRNA-Asn;inference="COORDINATES: profile:tRNAscan-SE:1.23";anticodon=(pos:296494..296496,aa:Asn,seq:gtt);NCBI Feature Key=tRNA
CP017610	RASTtk_NCBI	gene	296543	297268	.	-	.	locus_tag=BJP42_01500
CP017610	RASTtk_NCBI	CDS	296543	297268	.	-	.	locus_tag=BJP42_01500;Name=tRNA (guanine46-N7-)-methyltransferase (EC 2.1.1.33);Ontology_term=KEGG_ENZYME:2.1.1.33;note="KEGG_prediction;KO:K03439;Description:trmB;_tRNA_(guanine-N7-)-methyltransferase_[EC:2.1.1.33]"
CP017610	RASTtk_NCBI	gene	297394	298488	.	+	.	locus_tag=BJP42_01505
CP017610	RASTtk_NCBI	CDS	297394	298488	.	+	.	locus_tag=BJP42_01505;Name=A/G-specific adenine glycosylase (EC 3.2.2.-);Ontology_term=KEGG_ENZYME:3.2.2.-;note="KEGG_prediction;KO:K03575;Description:mutY;_A/G-specific_adenine_glycosylase_[EC:3.2.2.-]"
CP017610	RASTtk_NCBI	gene	298481	298753	.	+	.	locus_tag=BJP42_01510
CP017610	RASTtk_NCBI	CDS	298481	298753	.	+	.	locus_tag=BJP42_01510;Name=FIG001341: Probable Fe(2+)-trafficking protein YggX
CP017610	RASTtk_NCBI	gene	298786	299865	.	+	.	locus_tag=BJP42_01515
CP017610	RASTtk_NCBI	CDS	298786	299865	.	+	.	locus_tag=BJP42_01515;Name=Membrane-bound lytic murein transglycosylase C precursor (EC 3.2.1.-);Ontology_term=KEGG_ENZYME:3.2.1.-;note="KEGG_prediction;KO:K08306;Description:mltC;_membrane-bound_lytic_murein_transglycosylase_C_[EC:4.2.2.-]"
CP017610	RASTtk_NCBI	gene	299869	300957	.	+	.	locus_tag=BJP42_01520
CP017610	RASTtk_NCBI	CDS	299869	300957	.	+	.	locus_tag=BJP42_01520;Name=GTP-binding protein Obg;note="KEGG_prediction;KO:K03979;Description:obgE;_GTPase_[EC:3.6.5.-]"
CP017610	RASTtk_NCBI	gene	300989	301333	.	-	.	locus_tag=BJP42_01525
CP017610	RASTtk_NCBI	CDS	300989	301333	.	-	.	locus_tag=BJP42_01525;Name=probable iron binding protein from the HesB_IscA_SufA family;note="KEGG_prediction;KO:K15724;Description:erpA;_iron-sulfur_cluster_insertion_protein"
CP017610	RASTtk_NCBI	gene	301391	302437	.	-	.	locus_tag=BJP42_01530
CP017610	RASTtk_NCBI	CDS	301391	302437	.	-	.	locus_tag=BJP42_01530;Name=Dihydroorotase (EC 3.5.2.3);Ontology_term=KEGG_ENZYME:3.5.2.3;note="KEGG_prediction;KO:K01465;Description:URA4;_dihydroorotase_[EC:3.5.2.3]"
CP017610	RASTtk_NCBI	gene	302475	305330	.	-	.	locus_tag=BJP42_01535
CP017610	RASTtk_NCBI	CDS	302475	305330	.	-	.	locus_tag=BJP42_01535;Name=Ribonuclease E (EC 3.1.26.12);Ontology_term=KEGG_ENZYME:3.1.26.12;note="KEGG_prediction;KO:K08300;Description:rne;_ribonuclease_E_[EC:3.1.26.12]"
CP017610	Infernal	gene	305387	305412	.	-	.	locus_tag=BJP42_01536
CP017610	Infernal	ncRNA	305387	305412	.	-	.	locus_tag=BJP42_01536;Name=rne5;Note=accession_Rfam:RF00040_score:20.4_evalue:0,00067
CP017610	RASTtk_NCBI	gene	305425	305583	.	+	.	locus_tag=BJP42_01540
CP017610	RASTtk_NCBI	CDS	305425	305583	.	+	.	locus_tag=BJP42_01540;Name=hypothetical protein
CP017610	RASTtk_NCBI	gene	305749	306699	.	+	.	locus_tag=BJP42_01550
CP017610	RASTtk_NCBI	CDS	305749	306699	.	+	.	locus_tag=BJP42_01550;Name=Ribosomal large subunit pseudouridine synthase C (EC 4.2.1.70);Ontology_term=KEGG_ENZYME:4.2.1.70;note="KEGG_prediction;KO:K06179;Description:rluC;_23S_rRNA_pseudouridine955/2504/2580_synthase_[EC:5.4.99.24]"
CP017610	RASTtk_NCBI	gene	306769	307299	.	+	.	locus_tag=BJP42_01555
CP017610	RASTtk_NCBI	CDS	306769	307299	.	+	.	locus_tag=BJP42_01555;Name=COG1399 protein, clustered with ribosomal protein L32p;note="KEGG_prediction;KO:K07040;Description:uncharacterized_protein"
CP017610	RASTtk_NCBI	gene	307316	307486	.	+	.	locus_tag=BJP42_01560
CP017610	RASTtk_NCBI	CDS	307316	307486	.	+	.	locus_tag=BJP42_01560;Name=LSU ribosomal protein L32p;note="KEGG_prediction;KO:K02911;Description:RP-L32;_large_subunit_ribosomal_protein_L32"
CP017610	RASTtk_NCBI	gene	307706	308650	.	+	.	locus_tag=BJP42_01565
CP017610	RASTtk_NCBI	CDS	307706	308650	.	+	.	locus_tag=BJP42_01565;Name=3-oxoacyl-[acyl-carrier-protein] synthase, KASIII (EC 2.3.1.180);Ontology_term=KEGG_ENZYME:2.3.1.180;note="KEGG_prediction;KO:K00648;Description:fabH;_3-oxoacyl-[acyl-carrier-protein]_synthase_III_[EC:2.3.1.180]"
CP017610	RASTtk_NCBI	gene	308670	309644	.	+	.	locus_tag=BJP42_01570
CP017610	RASTtk_NCBI	CDS	308670	309644	.	+	.	locus_tag=BJP42_01570;Name=Malonyl CoA-acyl carrier protein transacylase (EC 2.3.1.39);Ontology_term=KEGG_ENZYME:2.3.1.39;note="KEGG_prediction;KO:K00645;Description:fabD;_[acyl-carrier-protein]_S-malonyltransferase_[EC:2.3.1.39]"
CP017610	RASTtk_NCBI	gene	309634	310371	.	+	.	locus_tag=BJP42_01575
CP017610	RASTtk_NCBI	CDS	309634	310371	.	+	.	locus_tag=BJP42_01575;Name=3-oxoacyl-[acyl-carrier protein] reductase (EC 1.1.1.100);Ontology_term=KEGG_ENZYME:1.1.1.100;note="KEGG_prediction;KO:K00059;Description:fabG;_3-oxoacyl-[acyl-carrier_protein]_reductase_[EC:1.1.1.100]"
CP017610	RASTtk_NCBI	gene	310504	310632	.	+	.	locus_tag=BJP42_01580
CP017610	RASTtk_NCBI	CDS	310504	310632	.	+	.	locus_tag=BJP42_01580;Name=hypothetical protein
CP017610	RASTtk_NCBI	gene	310737	310985	.	+	.	locus_tag=BJP42_01590
CP017610	RASTtk_NCBI	CDS	310737	310985	.	+	.	locus_tag=BJP42_01590;Name=Acyl carrier protein;note="KEGG_prediction;KO:K02078;Description:acpP;_acyl_carrier_protein"
CP017610	RASTtk_NCBI	gene	311054	312295	.	+	.	locus_tag=BJP42_01595
CP017610	RASTtk_NCBI	CDS	311054	312295	.	+	.	locus_tag=BJP42_01595;Name=3-oxoacyl-[acyl-carrier-protein] synthase, KASII (EC 2.3.1.179);Ontology_term=KEGG_ENZYME:2.3.1.179;note="KEGG_prediction;KO:K09458;Description:fabF;_3-oxoacyl-[acyl-carrier-protein]_synthase_II_[EC:2.3.1.179]"
CP017610	RASTtk_NCBI	gene	312498	313523	.	+	.	locus_tag=BJP42_01600
CP017610	RASTtk_NCBI	CDS	312498	313523	.	+	.	locus_tag=BJP42_01600;Name=FIG004453: protein YceG like;note="KEGG_prediction;KO:K07082;Description:UPF0755_protein"
CP017610	RASTtk_NCBI	gene	313513	314145	.	+	.	locus_tag=BJP42_01605
CP017610	RASTtk_NCBI	CDS	313513	314145	.	+	.	locus_tag=BJP42_01605;Name=Thymidylate kinase (EC 2.7.4.9);Ontology_term=KEGG_ENZYME:2.7.4.9;note="KEGG_prediction;KO:K00943;Description:tmk;_dTMP_kinase_[EC:2.7.4.9]"
CP017610	RASTtk_NCBI	gene	314150	315133	.	+	.	locus_tag=BJP42_01610
CP017610	RASTtk_NCBI	CDS	314150	315133	.	+	.	locus_tag=BJP42_01610;Name=DNA polymerase III delta prime subunit (EC 2.7.7.7);Ontology_term=KEGG_ENZYME:2.7.7.7;note="KEGG_prediction;KO:K02341;Description:DPO3D2;_DNA_polymerase_III_subunit_delta'_[EC:2.7.7.7]"
CP017610	RASTtk_NCBI	gene	315163	315960	.	+	.	locus_tag=BJP42_01615
CP017610	RASTtk_NCBI	CDS	315163	315960	.	+	.	locus_tag=BJP42_01615;Name=Putative deoxyribonuclease YcfH;note="KEGG_prediction;KO:K03424;Description:tatD;_TatD_DNase_family_protein_[EC:3.1.21.-]"
CP017610	RASTtk_NCBI	gene	316199	317632	.	+	.	locus_tag=BJP42_01620
CP017610	RASTtk_NCBI	CDS	316199	317632	.	+	.	locus_tag=BJP42_01620;Name=PTS system, glucose-specific IIB component (EC 2.7.1.69) / PTS system, glucose-specific IIC component;Ontology_term=KEGG_ENZYME:2.7.1.69;note="KEGG_prediction;KO:K02778;Description:PTS-Glc-EIIB;_PTS_system,_glucose-specific_IIB_component_[EC:2.7.1.199]"
CP017610	RASTtk_NCBI	gene	317888	318565	.	-	.	locus_tag=BJP42_01625
CP017610	RASTtk_NCBI	CDS	317888	318565	.	-	.	locus_tag=BJP42_01625;Name=Uracil-DNA glycosylase, family 1;note="KEGG_prediction;KO:K03648;Description:UNG;_uracil-DNA_glycosylase_[EC:3.2.2.27]"
CP017610	RASTtk_NCBI	gene	318531	319889	.	-	.	locus_tag=BJP42_01630
CP017610	RASTtk_NCBI	CDS	318531	319889	.	-	.	locus_tag=BJP42_01630;Name=ATP-dependent RNA helicase SrmB;note="KEGG_prediction;KO:K05590;Description:srmB;_ATP-dependent_RNA_helicase_SrmB_[EC:3.6.4.13]"
CP017610	RASTtk_NCBI	gene	319975	320127	.	-	.	locus_tag=BJP42_01631
CP017610	RASTtk_NCBI	CDS	319975	320127	.	-	.	locus_tag=BJP42_01631;Name=hypothetical protein
CP017610	RASTtk_NCBI	gene	320192	320902	.	-	.	locus_tag=BJP42_01635
CP017610	RASTtk_NCBI	CDS	320192	320902	.	-	.	locus_tag=BJP42_01635;Name=Putative membrane protein;note="KEGG_prediction;KO:K06890;Description:uncharacterized_protein"
CP017610	RASTtk_NCBI	gene	321125	322126	.	+	.	locus_tag=BJP42_01640
CP017610	RASTtk_NCBI	CDS	321125	322126	.	+	.	locus_tag=BJP42_01640;Name=TsaD/Kae1/Qri7 protein, required for threonylcarbamoyladenosine t(6)A37 formation in tRNA;note="KEGG_prediction;KO:K01409;Description:KAE1;_N6-L-threonylcarbamoyladenine_synthase_[EC:2.3.1.234]"
CP017610	RASTtk_NCBI	gene	322203	323267	.	-	.	locus_tag=BJP42_01645
CP017610	RASTtk_NCBI	CDS	322203	323267	.	-	.	locus_tag=BJP42_01645;Name=Chorismate synthase (EC 4.2.3.5);Ontology_term=KEGG_ENZYME:4.2.3.5;note="KEGG_prediction;KO:K01736;Description:aroC;_chorismate_synthase_[EC:4.2.3.5]"
CP017610	RASTtk_NCBI	gene	323531	324469	.	+	.	locus_tag=BJP42_01650
CP017610	RASTtk_NCBI	CDS	323531	324469	.	+	.	locus_tag=BJP42_01650;Name=Malate dehydrogenase (EC 1.1.1.37);Ontology_term=KEGG_ENZYME:1.1.1.37;note="KEGG_prediction;KO:K00024;Description:mdh;_malate_dehydrogenase_[EC:1.1.1.37]"
CP017610	RASTtk_NCBI	gene	324573	324890	.	+	.	locus_tag=BJP42_01655
CP017610	RASTtk_NCBI	CDS	324573	324890	.	+	.	locus_tag=BJP42_01655;Name=ATP-dependent Clp protease adaptor protein ClpS;note="KEGG_prediction;KO:K06891;Description:clpS;_ATP-dependent_Clp_protease_adaptor_protein_ClpS"
CP017610	RASTtk_NCBI	gene	324918	327206	.	+	.	locus_tag=BJP42_01660
CP017610	RASTtk_NCBI	CDS	324918	327206	.	+	.	locus_tag=BJP42_01660;Name=ATP-dependent Clp protease ATP-binding subunit ClpA;note="KEGG_prediction;KO:K03694;Description:clpA;_ATP-dependent_Clp_protease_ATP-binding_subunit_ClpA"
CP017610	Infernal	gene	325897	325981	.	-	.	locus_tag=BJP42_01661
CP017610	Infernal	ncRNA	325897	325981	.	-	.	locus_tag=BJP42_01661;Name=FTX_2;Note=accession_Rfam:RF02120_score:17.1_evalue:0,01
CP017610	RASTtk_NCBI	gene	327302	327520	.	-	.	locus_tag=BJP42_01665
CP017610	RASTtk_NCBI	CDS	327302	327520	.	-	.	locus_tag=BJP42_01665;Name=Translation initiation factor 1;note="KEGG_prediction;KO:K02518;Description:infA;_translation_initiation_factor_IF-1"
CP017610	RASTtk_NCBI	gene	327608	327745	.	-	.	locus_tag=BJP42_01670
CP017610	RASTtk_NCBI	CDS	327608	327745	.	-	.	locus_tag=BJP42_01670;Name=hypothetical protein
CP017610	RASTtk_NCBI	gene	327832	328284	.	+	.	locus_tag=BJP42_01675
CP017610	RASTtk_NCBI	CDS	327832	328284	.	+	.	locus_tag=BJP42_01675;Name=Putative oligoketide cyclase/lipid transport protein, similarity with yeast ubiquinone-binding protein YOL008W
CP017610	RASTtk_NCBI	gene	328405	328704	.	+	.	locus_tag=BJP42_01680
CP017610	RASTtk_NCBI	CDS	328405	328704	.	+	.	locus_tag=BJP42_01680;Name=LSU ribosomal protein L25p;note="KEGG_prediction;KO:K02897;Description:RP-L25;_large_subunit_ribosomal_protein_L25"
CP017610	RASTtk_NCBI	gene	328666	329064	.	-	.	locus_tag=BJP42_01685
CP017610	RASTtk_NCBI	CDS	328666	329064	.	-	.	locus_tag=BJP42_01685;Name=Dihydroneopterin aldolase (EC 4.1.2.25);Ontology_term=KEGG_ENZYME:4.1.2.25;note="KEGG_prediction;KO:K01633;Description:folB;_dihydroneopterin_aldolase_/_7,8-dihydroneopterin_epimerase_[EC:4.1.2.25_5.1.99.8]"
CP017610	RASTtk_NCBI	CDS	330205	330399	.	+	.	locus_tag=BJP42_01700;Name=hypothetical protein;note="pseudogenisation because of TE insertion"
CP017610	RASTtk_NCBI	gene	330205	330399	.	+	.	locus_tag=BJP42_01700;pseudo=
CP017610	RASTtk_NCBI	gene	330419	330823	.	-	.	locus_tag=BJP42_01705
CP017610	RASTtk_NCBI	CDS	330419	330823	.	-	.	locus_tag=BJP42_01705;Name=IS630;note="59.66% ISOt3_aa2";note="Issaga prediction"
CP017610	RASTtk_NCBI	gene	330864	331241	.	-	.	locus_tag=BJP42_01710
CP017610	RASTtk_NCBI	CDS	330864	331241	.	-	.	locus_tag=BJP42_01710;Name=IS630;note="59.40% ISMae21_aa1";note="Issaga prediction"
CP017610	RASTtk_NCBI	CDS	331313	332293	.	+	.	locus_tag=BJP42_01715;Name=hypothetical protein;note="pseudogenisation because of TE insertion"
CP017610	RASTtk_NCBI	gene	331313	332293	.	+	.	locus_tag=BJP42_01715;pseudo=
CP017610	RASTtk_NCBI	gene	332363	332806	.	-	.	locus_tag=BJP42_01720
CP017610	RASTtk_NCBI	CDS	332363	332806	.	-	.	locus_tag=BJP42_01720;Name=hypothetical protein
CP017610	RASTtk_NCBI	gene	332830	333963	.	+	.	locus_tag=BJP42_01725
CP017610	RASTtk_NCBI	CDS	332830	333963	.	+	.	locus_tag=BJP42_01725;Name=Multidrug resistance protein D
CP017610	RASTtk_NCBI	gene	334006	334455	.	-	.	locus_tag=BJP42_01730
CP017610	RASTtk_NCBI	CDS	334006	334455	.	-	.	locus_tag=BJP42_01730;Name=Universal stress protein A;note="KEGG_prediction;KO:K06149;Description:uspA;_universal_stress_protein_A"
CP017610	RASTtk_NCBI	gene	334539	335354	.	-	.	locus_tag=BJP42_01735
CP017610	RASTtk_NCBI	CDS	334539	335354	.	-	.	locus_tag=BJP42_01735;Name=Glutamate racemase (EC 5.1.1.3);Ontology_term=KEGG_ENZYME:5.1.1.3;note="KEGG_prediction;KO:K01776;Description:murI;_glutamate_racemase_[EC:5.1.1.3]"
CP017610	RASTtk_NCBI	gene	335425	335607	.	-	.	locus_tag=BJP42_01740
CP017610	RASTtk_NCBI	CDS	335425	335607	.	-	.	locus_tag=BJP42_01740;Name=hypothetical protein
CP017610	RASTtk_NCBI	gene	335695	336252	.	-	.	locus_tag=BJP42_01745
CP017610	RASTtk_NCBI	CDS	335695	336252	.	-	.	locus_tag=BJP42_01745;Name=3'-to-5' oligoribonuclease (orn);note="KEGG_prediction;KO:K13288;Description:orn;_oligoribonuclease_[EC:3.1.-.-]"
CP017610	RASTtk_NCBI	gene	336362	337423	.	+	.	locus_tag=BJP42_01750
CP017610	RASTtk_NCBI	CDS	336362	337423	.	+	.	locus_tag=BJP42_01750;Name=Ribosome small subunit-stimulated GTPase EngC;note="KEGG_prediction;KO:K06949;Description:rsgA;_ribosome_biogenesis_GTPase_/_thiamine_phosphate_phosphatase_[EC:3.6.1.-_3.1.3.100]"
CP017610	RASTtk_NCBI	gene	337430	338305	.	+	.	locus_tag=BJP42_01755
CP017610	RASTtk_NCBI	CDS	337430	338305	.	+	.	locus_tag=BJP42_01755;Name=Phosphatidylserine decarboxylase (EC 4.1.1.65);Ontology_term=KEGG_ENZYME:4.1.1.65;note="KEGG_prediction;KO:K01613;Description:psd;_phosphatidylserine_decarboxylase_[EC:4.1.1.65]"
CP017610	RASTtk_NCBI	gene	338596	341928	.	+	.	locus_tag=BJP42_01760
CP017610	RASTtk_NCBI	CDS	338596	341928	.	+	.	locus_tag=BJP42_01760;Name=Potassium efflux system KefA protein / Small-conductance mechanosensitive channel;note="KEGG_prediction;KO:K05802;Description:kefA;_potassium_efflux_system_protein"
CP017610	Infernal	gene	340456	340640	.	+	.	locus_tag=BJP42_01761
CP017610	Infernal	ncRNA	340456	340640	.	+	.	locus_tag=BJP42_01761;Name=GcvB;Note=accession_Rfam:RF00022_score:21.9_evalue:0,0092
CP017610	RASTtk_NCBI	gene	341986	342972	.	-	.	locus_tag=BJP42_01765
CP017610	RASTtk_NCBI	CDS	341986	342972	.	-	.	locus_tag=BJP42_01765;Name=Translation elongation factor P Lys34:lysine transferase;note="KEGG_prediction;KO:K04568;Description:epmA;_elongation_factor_P--(R)-beta-lysine_ligase_[EC:6.3.1.-]"
CP017610	RASTtk_NCBI	gene	343153	344154	.	-	.	locus_tag=BJP42_01770
CP017610	RASTtk_NCBI	CDS	343153	344154	.	-	.	locus_tag=BJP42_01770;Name=Twitching motility protein PilT;note="TXSScan_prediction;Gene:T4P_pilT_pilU;Ref:T4P";note="KEGG_prediction;KO:K02669;Description:pilT;_twitching_motility_protein_PilT"
CP017610	RASTtk_NCBI	gene	344175	344894	.	+	.	locus_tag=BJP42_01775
CP017610	RASTtk_NCBI	CDS	344175	344894	.	+	.	locus_tag=BJP42_01775;Name=Hypothetical protein YggS, proline synthase co-transcribed bacterial homolog PROSC;note="KEGG_prediction;KO:K06997;Description:yggS;_PLP_dependent_protein"
CP017610	RASTtk_NCBI	gene	344881	345708	.	+	.	locus_tag=BJP42_01780
CP017610	RASTtk_NCBI	CDS	344881	345708	.	+	.	locus_tag=BJP42_01780;Name=Pyrroline-5-carboxylate reductase (EC 1.5.1.2);Ontology_term=KEGG_ENZYME:1.5.1.2;note="KEGG_prediction;KO:K00286;Description:proC;_pyrroline-5-carboxylate_reductase_[EC:1.5.1.2]"
CP017610	RASTtk_NCBI	gene	345841	345963	.	+	.	locus_tag=BJP42_01785
CP017610	RASTtk_NCBI	CDS	345841	345963	.	+	.	locus_tag=BJP42_01785;Name=hypothetical protein
CP017610	RASTtk_NCBI	gene	346135	346641	.	-	.	locus_tag=BJP42_01790
CP017610	RASTtk_NCBI	CDS	346135	346641	.	-	.	locus_tag=BJP42_01790;Name=Ferritin-like protein 2;note="KEGG_prediction;KO:K02217;Description:ftnA;_ferritin_[EC:1.16.3.2]"
CP017610	NCBI	CDS	346762	348257	.	-	.	locus_tag=BJP42_01795;Name=Putative GTP-binding protein YdgA;inference="EXISTENCE: similar to AA sequence:RefSeq:WP_004711724.1";note="frameshifted Derived by automated computational analysis using gene prediction method: Protein Homology.";pseudo=;codon_start=1;transl_table=11;product="hypothetical protein";NCBI Feature Key=CDS
CP017610	NCBI	gene	346762	348257	.	-	.	locus_tag=BJP42_01795;pseudo=
CP017610	RASTtk_NCBI	gene	348296	349477	.	-	.	locus_tag=BJP42_01800
CP017610	RASTtk_NCBI	CDS	348296	349477	.	-	.	locus_tag=BJP42_01800;Name=Mannose-6-phosphate isomerase (EC 5.3.1.8);Ontology_term=KEGG_ENZYME:5.3.1.8;note="KEGG_prediction;KO:K01809;Description:manA;_mannose-6-phosphate_isomerase_[EC:5.3.1.8]"
CP017610	NCBI	CDS	349633	352205	.	+	.	locus_tag=BJP42_01805;Name=ClpB protein;inference="EXISTENCE: similar to AA sequence:RefSeq:WP_002461515.1";note="frameshifted Derived by automated computational analysis using gene prediction method: Protein Homology.";pseudo=;codon_start=1;transl_table=11;product="ATP-dependent chaperone ClpB";NCBI Feature Key=CDS;note="TXSScan_prediction;Gene:T6SSi_tssH;Ref:T6SSi";note="KEGG_prediction;KO:K036…
CP017610	NCBI	gene	349633	352205	.	+	.	locus_tag=BJP42_01805;pseudo=
CP017610	RASTtk_NCBI	gene	352441	352947	.	+	.	locus_tag=BJP42_01810
CP017610	RASTtk_NCBI	CDS	352441	352947	.	+	.	locus_tag=BJP42_01810;Name=TsaE protein, required for threonylcarbamoyladenosine t(6)A37 formation in tRNA;note="KEGG_prediction;KO:K06925;Description:tsaE;_tRNA_threonylcarbamoyladenosine_biosynthesis_protein_TsaE"
CP017610	RASTtk_NCBI	gene	352944	353972	.	+	.	locus_tag=BJP42_01815
CP017610	RASTtk_NCBI	CDS	352944	353972	.	+	.	locus_tag=BJP42_01815;Name=N-acetylmuramoyl-L-alanine amidase (EC 3.5.1.28);Ontology_term=KEGG_ENZYME:3.5.1.28;note="KEGG_prediction;KO:K01448;Description:E3.5.1.28B;_N-acetylmuramoyl-L-alanine_amidase_[EC:3.5.1.28]"
CP017610	RASTtk_NCBI	gene	354018	355799	.	+	.	locus_tag=BJP42_01820
CP017610	RASTtk_NCBI	CDS	354018	355799	.	+	.	locus_tag=BJP42_01820;Name=DNA mismatch repair protein MutL;note="KEGG_prediction;KO:K03572;Description:mutL;_DNA_mismatch_repair_protein_MutL"
CP017610	RASTtk_NCBI	gene	355786	356727	.	+	.	locus_tag=BJP42_01825
CP017610	RASTtk_NCBI	CDS	355786	356727	.	+	.	locus_tag=BJP42_01825;Name=tRNA dimethylallyltransferase (EC 2.5.1.75);Ontology_term=KEGG_ENZYME:2.5.1.75;note="KEGG_prediction;KO:K00791;Description:miaA;_tRNA_dimethylallyltransferase_[EC:2.5.1.75]"
CP017610	RASTtk_NCBI	gene	356880	357161	.	+	.	locus_tag=BJP42_01830
CP017610	RASTtk_NCBI	CDS	356880	357161	.	+	.	locus_tag=BJP42_01830;Name=RNA-binding protein Hfq;note="KEGG_prediction;KO:K03666;Description:hfq;_host_factor-I_protein"
CP017610	RASTtk_NCBI	gene	357232	357426	.	-	.	locus_tag=BJP42_01835
CP017610	RASTtk_NCBI	CDS	357232	357426	.	-	.	locus_tag=BJP42_01835;Name=hypothetical protein
CP017610	RASTtk_NCBI	gene	357503	357631	.	-	.	locus_tag=BJP42_01840
CP017610	RASTtk_NCBI	CDS	357503	357631	.	-	.	locus_tag=BJP42_01840;Name=hypothetical protein
CP017610	RASTtk_NCBI	gene	357707	358939	.	+	.	locus_tag=BJP42_01845
CP017610	RASTtk_NCBI	CDS	357707	358939	.	+	.	locus_tag=BJP42_01845;Name=HflK protein;note="KEGG_prediction;KO:K04088;Description:hflK;_membrane_protease_subunit_HflK_[EC:3.4.-.-]"
CP017610	RASTtk_NCBI	gene	358945	359934	.	+	.	locus_tag=BJP42_01850
CP017610	RASTtk_NCBI	CDS	358945	359934	.	+	.	locus_tag=BJP42_01850;Name=HflC protein;note="KEGG_prediction;KO:K04087;Description:hflC;_membrane_protease_subunit_HflC_[EC:3.4.-.-]"
CP017610	RASTtk_NCBI	gene	359985	360392	.	-	.	locus_tag=BJP42_01855
CP017610	RASTtk_NCBI	CDS	359985	360392	.	-	.	locus_tag=BJP42_01855;Name=Ribosomal-protein-S18p-alanine acetyltransferase (EC 2.3.1.-);Ontology_term=KEGG_ENZYME:2.3.1.-;note="KEGG_prediction;KO:K03789;Description:rimI;_ribosomal-protein-alanine_N-acetyltransferase_[EC:2.3.1.128]"
CP017610	RASTtk_NCBI	gene	360376	360810	.	-	.	locus_tag=BJP42_01860
CP017610	RASTtk_NCBI	CDS	360376	360810	.	-	.	locus_tag=BJP42_01860;Name=DNA polymerase III psi subunit (EC 2.7.7.7);Ontology_term=KEGG_ENZYME:2.7.7.7;note="KEGG_prediction;KO:K02344;Description:DPO3P;_DNA_polymerase_III_subunit_psi_[EC:2.7.7.7]"
CP017610	RASTtk_NCBI	gene	361145	362638	.	+	.	locus_tag=BJP42_01865
CP017610	RASTtk_NCBI	CDS	361145	362638	.	+	.	locus_tag=BJP42_01865;Name=NADH-ubiquinone oxidoreductase chain N (EC 1.6.5.3);Ontology_term=KEGG_ENZYME:1.6.5.3;note="KEGG_prediction;KO:K00343;Description:nuoN;_NADH-quinone_oxidoreductase_subunit_N_[EC:1.6.5.3]"
CP017610	RASTtk_NCBI	gene	362744	362977	.	-	.	locus_tag=BJP42_01870
CP017610	RASTtk_NCBI	CDS	362744	362977	.	-	.	locus_tag=BJP42_01870;Name=hypothetical protein
CP017610	RASTtk_NCBI	gene	363271	365475	.	+	.	locus_tag=BJP42_01875
CP017610	RASTtk_NCBI	CDS	363271	365475	.	+	.	locus_tag=BJP42_01875;Name=Helicase PriA essential for oriC/DnaA-independent DNA replication;note="KEGG_prediction;KO:K04066;Description:priA;_primosomal_protein_N'_(replication_factor_Y)_(superfamily_II_helicase)_[EC:3.6.4.-]"
CP017610	RASTtk_NCBI	gene	365655	366107	.	+	.	locus_tag=BJP42_01880
CP017610	RASTtk_NCBI	CDS	365655	366107	.	+	.	locus_tag=BJP42_01880;Name=Large-conductance mechanosensitive channel;note="KEGG_prediction;KO:K03282;Description:mscL;_large_conductance_mechanosensitive_channel"
CP017610	RASTtk_NCBI	gene	366600	367757	.	+	.	locus_tag=BJP42_01885
CP017610	RASTtk_NCBI	CDS	366600	367757	.	+	.	locus_tag=BJP42_01885;Name=S-adenosylmethionine synthetase (EC 2.5.1.6);Ontology_term=KEGG_ENZYME:2.5.1.6;note="KEGG_prediction;KO:K00789;Description:metK;_S-adenosylmethionine_synthetase_[EC:2.5.1.6]"
CP017610	RASTtk_NCBI	gene	367760	367882	.	-	.	locus_tag=BJP42_01890
CP017610	RASTtk_NCBI	CDS	367760	367882	.	-	.	locus_tag=BJP42_01890;Name=hypothetical protein
CP017610	RASTtk_NCBI	gene	367879	368544	.	-	.	locus_tag=BJP42_01895
CP017610	RASTtk_NCBI	CDS	367879	368544	.	-	.	locus_tag=BJP42_01895;Name=Orotate phosphoribosyltransferase (EC 2.4.2.10);Ontology_term=KEGG_ENZYME:2.4.2.10;note="KEGG_prediction;KO:K00762;Description:pyrE;_orotate_phosphoribosyltransferase_[EC:2.4.2.10]"
CP017610	RASTtk_NCBI	gene	368570	369295	.	-	.	locus_tag=BJP42_01900
CP017610	RASTtk_NCBI	CDS	368570	369295	.	-	.	locus_tag=BJP42_01900;Name=Ribonuclease PH (EC 2.7.7.56);Ontology_term=KEGG_ENZYME:2.7.7.56;note="KEGG_prediction;KO:K00989;Description:rph;_ribonuclease_PH_[EC:2.7.7.56]"
CP017610	RASTtk_NCBI	gene	369354	370295	.	+	.	locus_tag=BJP42_01905
CP017610	RASTtk_NCBI	CDS	369354	370295	.	+	.	locus_tag=BJP42_01905;Name=Protein YicC
CP017610	RASTtk_NCBI	gene	370389	371183	.	-	.	locus_tag=BJP42_01910
CP017610	RASTtk_NCBI	CDS	370389	371183	.	-	.	locus_tag=BJP42_01910;Name=S-adenosylmethionine decarboxylase proenzyme (EC 4.1.1.50), prokaryotic class 1A;Ontology_term=KEGG_ENZYME:4.1.1.50;note="KEGG_prediction;KO:K01611;Description:speD;_S-adenosylmethionine_decarboxylase_[EC:4.1.1.50]"
CP017610	RASTtk_NCBI	gene	371257	372129	.	-	.	locus_tag=BJP42_01915
CP017610	RASTtk_NCBI	CDS	371257	372129	.	-	.	locus_tag=BJP42_01915;Name=Spermidine synthase (EC 2.5.1.16);Ontology_term=KEGG_ENZYME:2.5.1.16;note="KEGG_prediction;KO:K00797;Description:speE;_spermidine_synthase_[EC:2.5.1.16]"
CP017610	RASTtk_NCBI	gene	372294	372983	.	+	.	locus_tag=BJP42_01920
CP017610	RASTtk_NCBI	CDS	372294	372983	.	+	.	locus_tag=BJP42_01920;Name=TsaB protein, required for threonylcarbamoyladenosine (t(6)A) formation in tRNA;note="KEGG_prediction;KO:K14742;Description:tsaB;_tRNA_threonylcarbamoyladenosine_biosynthesis_protein_TsaB"
CP017610	RASTtk_NCBI	CDS	372987	373391	.	+	.	locus_tag=BJP42_01925;Name=COG1649 predicted glycoside hydrolase;note="pseudogenisation because of TE insertion"
CP017610	RASTtk_NCBI	gene	372987	373391	.	+	.	locus_tag=BJP42_01925;pseudo=
CP017610	RASTtk_NCBI	gene	373457	373861	.	-	.	locus_tag=BJP42_01930
CP017610	RASTtk_NCBI	CDS	373457	373861	.	-	.	locus_tag=BJP42_01930;Name=IS630;note="60.83% ISOt3_aa2";note="Issaga prediction"
CP017610	RASTtk_NCBI	gene	373902	374279	.	-	.	locus_tag=BJP42_01935
CP017610	RASTtk_NCBI	CDS	373902	374279	.	-	.	locus_tag=BJP42_01935;Name=IS630;note="59.40% ISMae21_aa1";note="Issaga prediction"
CP017610	RASTtk_NCBI	CDS	374305	375489	.	+	.	locus_tag=BJP42_01940;Name=COG1649 predicted glycoside hydrolase;note="pseudogenisation because of TE insertion"
CP017610	RASTtk_NCBI	gene	374305	375489	.	+	.	locus_tag=BJP42_01940;pseudo=
CP017610	RASTtk_NCBI	gene	375482	376645	.	+	.	locus_tag=BJP42_01945
CP017610	RASTtk_NCBI	CDS	375482	376645	.	+	.	locus_tag=BJP42_01945;Name=Ribonuclease D (EC 3.1.26.3);Ontology_term=KEGG_ENZYME:3.1.26.3;note="KEGG_prediction;KO:K03684;Description:rnd;_ribonuclease_D_[EC:3.1.13.5]"
CP017610	RASTtk_NCBI	gene	376675	377763	.	-	.	locus_tag=BJP42_01950
CP017610	RASTtk_NCBI	CDS	376675	377763	.	-	.	locus_tag=BJP42_01950;Name=Lipopolysaccharide heptosyltransferase III (EC 2.4.1.-);Ontology_term=KEGG_ENZYME:2.4.1.-;note="KEGG_prediction;KO:K02849;Description:waaQ;_heptosyltransferase_III_[EC:2.4.-.-]"
CP017610	RASTtk_NCBI	gene	377866	378117	.	+	.	locus_tag=BJP42_01955
CP017610	RASTtk_NCBI	CDS	377866	378117	.	+	.	locus_tag=BJP42_01955;Name=tRNA 5-methylaminomethyl-2-thiouridine synthase TusA;note="KEGG_prediction;KO:K04085;Description:tusA;_tRNA_2-thiouridine_synthesizing_protein_A_[EC:2.8.1.-]"
CP017610	RASTtk_NCBI	gene	378172	378372	.	+	.	locus_tag=BJP42_01960
CP017610	RASTtk_NCBI	CDS	378172	378372	.	+	.	locus_tag=BJP42_01960;Name=hypothetical protein
CP017610	RASTtk_NCBI	gene	378630	378947	.	+	.	locus_tag=BJP42_01965
CP017610	RASTtk_NCBI	CDS	378630	378947	.	+	.	locus_tag=BJP42_01965;Name=hypothetical protein
CP017610	RASTtk_NCBI	gene	379128	379256	.	-	.	locus_tag=BJP42_01970
CP017610	RASTtk_NCBI	CDS	379128	379256	.	-	.	locus_tag=BJP42_01970;Name=hypothetical protein
CP017610	Infernal	ncRNA	379231	379286	.	-	.	locus_tag=BJP42_01971;Name=ZEB2_AS1_4;Note=accession_Rfam:RF01987_score:pseudo_evalue:SNP
CP017610	Infernal	gene	379231	379286	.	-	.	locus_tag=BJP42_01971;pseudo=
CP017610	RASTtk_NCBI	gene	379243	379470	.	-	.	locus_tag=BJP42_01975
CP017610	RASTtk_NCBI	CDS	379243	379470	.	-	.	locus_tag=BJP42_01975;Name=hypothetical protein
CP017610	RASTtk_NCBI	gene	379982	381355	.	-	.	locus_tag=BJP42_01980
CP017610	RASTtk_NCBI	CDS	379982	381355	.	-	.	locus_tag=BJP42_01980;Name=Putative transport protein
CP017610	RASTtk_NCBI	gene	381595	383058	.	+	.	locus_tag=BJP42_01985
CP017610	RASTtk_NCBI	CDS	381595	383058	.	+	.	locus_tag=BJP42_01985;Name=Exported zinc metalloprotease YfgC precursor
CP017610	RASTtk_NCBI	gene	383140	384750	.	-	.	locus_tag=BJP42_01990
CP017610	RASTtk_NCBI	CDS	383140	384750	.	-	.	locus_tag=BJP42_01990;Name=L-aspartate oxidase (EC 1.4.3.16);Ontology_term=KEGG_ENZYME:1.4.3.16;note="KEGG_prediction;KO:K00278;Description:nadB;_L-aspartate_oxidase_[EC:1.4.3.16]"
CP017610	RASTtk_NCBI	gene	384915	385490	.	+	.	locus_tag=BJP42_01995
CP017610	RASTtk_NCBI	CDS	384915	385490	.	+	.	locus_tag=BJP42_01995;Name=RNA polymerase sigma factor RpoE;note="KEGG_prediction;KO:K03088;Description:SIG3.2;_RNA_polymerase_sigma-70_factor,_ECF_subfamily"
CP017610	RASTtk_NCBI	gene	385516	386121	.	+	.	locus_tag=BJP42_02000
CP017610	RASTtk_NCBI	CDS	385516	386121	.	+	.	locus_tag=BJP42_02000;Name=Sigma factor RpoE negative regulatory protein RseA;note="KEGG_prediction;KO:K03597;Description:rseA;_sigma-E_factor_negative_regulatory_protein_RseA"
CP017610	RASTtk_NCBI	gene	386145	387101	.	+	.	locus_tag=BJP42_02005
CP017610	RASTtk_NCBI	CDS	386145	387101	.	+	.	locus_tag=BJP42_02005;Name=Sigma factor RpoE negative regulatory protein RseB precursor;note="KEGG_prediction;KO:K03598;Description:rseB;_sigma-E_factor_negative_regulatory_protein_RseB"
CP017610	RASTtk_NCBI	gene	387098	388897	.	+	.	locus_tag=BJP42_02010
CP017610	RASTtk_NCBI	CDS	387098	388897	.	+	.	locus_tag=BJP42_02010;Name=Translation elongation factor LepA;note="KEGG_prediction;KO:K03596;Description:lepA;_GTP-binding_protein_LepA"
CP017610	NCBI	CDS	388918	389890	.	+	.	locus_tag=BJP42_02015;Name=Signal peptidase I (EC 3.4.21.89);Ontology_term=KEGG_ENZYME:3.4.21.89;inference="EXISTENCE: similar to AA sequence:RefSeq:WP_015833450.1";note="catalyzes the cleavage of the amino-terminal leaderpeptide from secretory proteins frameshifted Derived byautomated computational analysis using gene predictionmethod: Protein Homology.";pseudo=;codon_start=1;transl_table=11;pro…
CP017610	NCBI	gene	388918	389890	.	+	.	locus_tag=BJP42_02015;pseudo=
CP017610	RASTtk_NCBI	gene	389970	390650	.	+	.	locus_tag=BJP42_02020
CP017610	RASTtk_NCBI	CDS	389970	390650	.	+	.	locus_tag=BJP42_02020;Name=Ribonuclease III (EC 3.1.26.3);Ontology_term=KEGG_ENZYME:3.1.26.3;note="KEGG_prediction;KO:K03685;Description:rnc;_ribonuclease_III_[EC:3.1.26.3]"
CP017610	RASTtk_NCBI	gene	390647	391594	.	+	.	locus_tag=BJP42_02025
CP017610	RASTtk_NCBI	CDS	390647	391594	.	+	.	locus_tag=BJP42_02025;Name=GTP-binding protein Era;note="KEGG_prediction;KO:K03595;Description:era;_GTPase"
CP017610	RASTtk_NCBI	gene	391607	392311	.	+	.	locus_tag=BJP42_02030
CP017610	RASTtk_NCBI	CDS	391607	392311	.	+	.	locus_tag=BJP42_02030;Name=DNA recombination and repair protein RecO;note="KEGG_prediction;KO:K03584;Description:recO;_DNA_repair_protein_RecO_(recombination_protein_O)"
CP017610	RASTtk_NCBI	gene	392376	393257	.	+	.	locus_tag=BJP42_02035
CP017610	RASTtk_NCBI	CDS	392376	393257	.	+	.	locus_tag=BJP42_02035;Name=Protein involved in stability of MscS mechanosensitive channel;note="KEGG_prediction;KO:K03442;Description:mscS;_small_conductance_mechanosensitive_channel"
CP017610	RASTtk_NCBI	gene	393299	394024	.	+	.	locus_tag=BJP42_02040
CP017610	RASTtk_NCBI	CDS	393299	394024	.	+	.	locus_tag=BJP42_02040;Name=Protein of unknown function DUF541;note="KEGG_prediction;KO:K09807;Description:uncharacterized_protein"
CP017610	RASTtk_NCBI	gene	394021	394947	.	-	.	locus_tag=BJP42_02045
CP017610	RASTtk_NCBI	CDS	394021	394947	.	-	.	locus_tag=BJP42_02045;Name=regulator of length of O-antigen component of lipopolysaccharide chains
CP017610	RASTtk_NCBI	gene	395003	396169	.	-	.	locus_tag=BJP42_02050
CP017610	RASTtk_NCBI	CDS	395003	396169	.	-	.	locus_tag=BJP42_02050;Name=UDP-glucose dehydrogenase (EC 1.1.1.22);Ontology_term=KEGG_ENZYME:1.1.1.22;note="KEGG_prediction;KO:K00012;Description:UGDH;_UDPglucose_6-dehydrogenase_[EC:1.1.1.22]"
CP017610	RASTtk_NCBI	gene	396358	398310	.	-	.	locus_tag=BJP42_02055
CP017610	RASTtk_NCBI	CDS	396358	398310	.	-	.	locus_tag=BJP42_02055;Name=Macrolide export ATP-binding/permease protein MacB (EC 3.6.3.-);Ontology_term=KEGG_ENZYME:3.6.3.-;note="KEGG_prediction;KO:K05685;Description:macB;_macrolide_transport_system_ATP-binding/permease_protein_[EC:3.6.3.-]"
CP017610	RASTtk_NCBI	gene	398310	399446	.	-	.	locus_tag=BJP42_02060
CP017610	RASTtk_NCBI	CDS	398310	399446	.	-	.	locus_tag=BJP42_02060;Name=Macrolide-specific efflux protein MacA;note="KEGG_prediction;KO:K13888;Description:macA;_membrane_fusion_protein,_macrolide-specific_efflux_system"
CP017610	RASTtk_NCBI	gene	399489	400649	.	-	.	locus_tag=BJP42_02065
CP017610	RASTtk_NCBI	CDS	399489	400649	.	-	.	locus_tag=BJP42_02065;Name=Cysteine desulfurase (EC 2.8.1.7), IscS subfamily;Ontology_term=KEGG_ENZYME:2.8.1.7;note="KEGG_prediction;KO:K04487;Description:iscS;_cysteine_desulfurase_[EC:2.8.1.7]"
CP017610	RASTtk_NCBI	gene	400693	401094	.	-	.	locus_tag=BJP42_02070
CP017610	RASTtk_NCBI	CDS	400693	401094	.	-	.	locus_tag=BJP42_02070;Name=Mutator mutT protein (7,8-dihydro-8-oxoguanine-triphosphatase) (EC 3.6.1.-);Ontology_term=KEGG_ENZYME:3.6.1.-;note="KEGG_prediction;KO:K03574;Description:mutT;_8-oxo-dGTP_diphosphatase_[EC:3.6.1.55]"
CP017610	RASTtk_NCBI	gene	401320	401898	.	-	.	locus_tag=BJP42_02075
CP017610	RASTtk_NCBI	CDS	401320	401898	.	-	.	locus_tag=BJP42_02075;Name=NfuA Fe-S protein maturation;note="KEGG_prediction;KO:K07400;Description:nfuA;_Fe/S_biogenesis_protein_NfuA"
CP017610	RASTtk_NCBI	gene	401949	402644	.	-	.	locus_tag=BJP42_02080
CP017610	RASTtk_NCBI	CDS	401949	402644	.	-	.	locus_tag=BJP42_02080;Name=Competence protein F homolog, phosphoribosyltransferase domain protein YhgH required for utilization of DNA as sole source of carbon and energy
CP017610	RASTtk_NCBI	gene	402687	403466	.	+	.	locus_tag=BJP42_02085
CP017610	RASTtk_NCBI	CDS	402687	403466	.	+	.	locus_tag=BJP42_02085;Name=Biotin synthesis protein BioH;note="KEGG_prediction;KO:K02170;Description:bioH;_pimeloyl-[acyl-carrier_protein]_methyl_ester_esterase_[EC:3.1.1.85]"
CP017610	NCBI	gene	403660	403736	.	+	.	locus_tag=BJP42_02090
CP017610	NCBI	tRNA	403660	403736	.	+	.	locus_tag=BJP42_02090;Name=tRNA-Arg;product=tRNA-Arg;inference="COORDINATES: profile:tRNAscan-SE:1.23";anticodon=(pos:403694..403696,aa:Arg,seq:ccg);NCBI Feature Key=tRNA
CP017610	NCBI	gene	403745	403820	.	+	.	locus_tag=BJP42_02095
CP017610	NCBI	tRNA	403745	403820	.	+	.	locus_tag=BJP42_02095;Name=tRNA-His;product=tRNA-His;inference="COORDINATES: profile:tRNAscan-SE:1.23";anticodon=(pos:403778..403780,aa:His,seq:gtg);NCBI Feature Key=tRNA
CP017610	NCBI	gene	403853	403938	.	+	.	locus_tag=BJP42_02100
CP017610	NCBI	tRNA	403853	403938	.	+	.	locus_tag=BJP42_02100;Name=tRNA-Leu;product=tRNA-Leu;inference="COORDINATES: profile:tRNAscan-SE:1.23";anticodon=(pos:403887..403889,aa:Leu,seq:cag);NCBI Feature Key=tRNA
CP017610	NCBI	gene	403959	404035	.	+	.	locus_tag=BJP42_02105
CP017610	NCBI	tRNA	403959	404035	.	+	.	locus_tag=BJP42_02105;Name=tRNA-Pro;product=tRNA-Pro;inference="COORDINATES: profile:tRNAscan-SE:1.23";anticodon=(pos:403993..403995,aa:Pro,seq:tgg);NCBI Feature Key=tRNA
CP017610	RASTtk_NCBI	gene	404048	404782	.	-	.	locus_tag=BJP42_02110
CP017610	RASTtk_NCBI	CDS	404048	404782	.	-	.	locus_tag=BJP42_02110;Name=COG1496: Uncharacterized conserved protein;note="KEGG_prediction;KO:K05810;Description:yfiH;_laccase_domain-containing_protein"
CP017610	RASTtk_NCBI	gene	404788	405765	.	-	.	locus_tag=BJP42_02115
CP017610	RASTtk_NCBI	CDS	404788	405765	.	-	.	locus_tag=BJP42_02115;Name=Ribosomal large subunit pseudouridine synthase D (EC 4.2.1.70);Ontology_term=KEGG_ENZYME:4.2.1.70;note="KEGG_prediction;KO:K06180;Description:rluD;_23S_rRNA_pseudouridine1911/1915/1917_synthase_[EC:5.4.99.23]"
CP017610	RASTtk_NCBI	gene	405897	406625	.	+	.	locus_tag=BJP42_02120
CP017610	RASTtk_NCBI	CDS	405897	406625	.	+	.	locus_tag=BJP42_02120;Name=Probable component of the lipoprotein assembly complex (forms a complex with YaeT, YfgL, and NlpB);note="KEGG_prediction;KO:K05807;Description:bamD;_outer_membrane_protein_assembly_factor_BamD"
CP017610	RASTtk_NCBI	gene	406665	407021	.	+	.	locus_tag=BJP42_02125
CP017610	RASTtk_NCBI	CDS	406665	407021	.	+	.	locus_tag=BJP42_02125;Name=Ribosome hibernation protein YfiA;note="KEGG_prediction;KO:K05809;Description:raiA;_ribosome-associated_inhibitor_A"
CP017610	RASTtk_NCBI	gene	407077	408171	.	+	.	locus_tag=BJP42_02130
CP017610	RASTtk_NCBI	CDS	407077	408171	.	+	.	locus_tag=BJP42_02130;Name=tRNA-specific 2-thiouridylase MnmA;note="KEGG_prediction;KO:K00566;Description:mnmA;_tRNA-uridine_2-sulfurtransferase_[EC:2.8.1.13]"
CP017610	RASTtk_NCBI	gene	408283	409659	.	+	.	locus_tag=BJP42_02135
CP017610	RASTtk_NCBI	CDS	408283	409659	.	+	.	locus_tag=BJP42_02135;Name=Adenylosuccinate lyase (EC 4.3.2.2);Ontology_term=KEGG_ENZYME:4.3.2.2;note="KEGG_prediction;KO:K01756;Description:purB;_adenylosuccinate_lyase_[EC:4.3.2.2]"
CP017610	RASTtk_NCBI	gene	409853	411190	.	-	.	locus_tag=BJP42_02140
CP017610	RASTtk_NCBI	CDS	409853	411190	.	-	.	locus_tag=BJP42_02140;Name=TldE protein, part of TldE/TldD proteolytic complex;note="KEGG_prediction;KO:K03592;Description:pmbA;_PmbA_protein"
CP017610	RASTtk_NCBI	gene	411287	411718	.	-	.	locus_tag=BJP42_02145
CP017610	RASTtk_NCBI	CDS	411287	411718	.	-	.	locus_tag=BJP42_02145;Name=Inner membrane protein;note="KEGG_prediction;KO:K19168;Description:cptA;_toxin_CptA"
CP017610	RASTtk_NCBI	gene	411699	411965	.	-	.	locus_tag=BJP42_02150
CP017610	RASTtk_NCBI	CDS	411699	411965	.	-	.	locus_tag=BJP42_02150;Name=YgfY COG2938;note="KEGG_prediction;KO:K09159;Description:cptB;_antitoxin_CptB"
CP017610	Infernal	gene	412090	412181	.	-	.	locus_tag=BJP42_02151
CP017610	Infernal	ncRNA	412090	412181	.	-	.	locus_tag=BJP42_02151;Name=snoR27;Note=accession_Rfam:RF01287_score:34.0_evalue:0,0026
CP017610	RASTtk_NCBI	gene	412202	412540	.	-	.	locus_tag=BJP42_02155
CP017610	RASTtk_NCBI	CDS	412202	412540	.	-	.	locus_tag=BJP42_02155;Name=Putative cytoplasmic protein;note="KEGG_prediction;KO:K09892;Description:zapB;_cell_division_protein_ZapB"
CP017610	RASTtk_NCBI	gene	412871	413950	.	-	.	locus_tag=BJP42_02160
CP017610	RASTtk_NCBI	CDS	412871	413950	.	-	.	locus_tag=BJP42_02160;Name=Alpha-related fimbriae major subunit
CP017610	RASTtk_NCBI	gene	413959	414501	.	-	.	locus_tag=BJP42_02165
CP017610	RASTtk_NCBI	CDS	413959	414501	.	-	.	locus_tag=BJP42_02165;Name=Alpha-related fimbriae minor subunit 2
CP017610	RASTtk_NCBI	gene	414458	415162	.	-	.	locus_tag=BJP42_02170
CP017610	RASTtk_NCBI	CDS	414458	415162	.	-	.	locus_tag=BJP42_02170;Name=Alpha-related fimbriae chaperone 1
CP017610	RASTtk_NCBI	gene	415134	415814	.	-	.	locus_tag=BJP42_02175
CP017610	RASTtk_NCBI	CDS	415134	415814	.	-	.	locus_tag=BJP42_02175;Name=Alpha-related fimbriae chaperone 1
CP017610	RASTtk_NCBI	gene	415811	418129	.	-	.	locus_tag=BJP42_02180
CP017610	RASTtk_NCBI	CDS	415811	418129	.	-	.	locus_tag=BJP42_02180;Name=Alpha-related fimbriae usher protein
CP017610	RASTtk_NCBI	gene	418289	418801	.	-	.	locus_tag=BJP42_02185
CP017610	RASTtk_NCBI	CDS	418289	418801	.	-	.	locus_tag=BJP42_02185;Name=hypothetical protein
CP017610	RASTtk_NCBI	gene	419350	419475	.	-	.	locus_tag=BJP42_02190
CP017610	RASTtk_NCBI	CDS	419350	419475	.	-	.	locus_tag=BJP42_02190;Name=hypothetical protein
CP017610	RASTtk_NCBI	gene	419522	420331	.	+	.	locus_tag=BJP42_02195
CP017610	RASTtk_NCBI	CDS	419522	420331	.	+	.	locus_tag=BJP42_02195;Name=hypothetical protein
CP017610	NCBI	gene	420732	420807	.	+	.	locus_tag=BJP42_02200
CP017610	NCBI	tRNA	420732	420807	.	+	.	locus_tag=BJP42_02200;Name=tRNA-Val;product=tRNA-Val;inference="COORDINATES: profile:tRNAscan-SE:1.23";anticodon=(pos:420765..420767,aa:Val,seq:tac);NCBI Feature Key=tRNA
CP017610	NCBI	gene	420823	420898	.	+	.	locus_tag=BJP42_02205
CP017610	NCBI	tRNA	420823	420898	.	+	.	locus_tag=BJP42_02205;Name=tRNA-Lys;product=tRNA-Lys;inference="COORDINATES: profile:tRNAscan-SE:1.23";anticodon=(pos:420856..420858,aa:Lys,seq:ttt);NCBI Feature Key=tRNA
CP017610	RASTtk_NCBI	gene	421039	421650	.	+	.	locus_tag=BJP42_02210
CP017610	RASTtk_NCBI	CDS	421039	421650	.	+	.	locus_tag=BJP42_02210;Name=Outer membrane lipoprotein carrier protein LolA;note="KEGG_prediction;KO:K03634;Description:lolA;_outer_membrane_lipoprotein_carrier_protein"
CP017610	RASTtk_NCBI	gene	421644	421820	.	-	.	locus_tag=BJP42_02215
CP017610	RASTtk_NCBI	CDS	421644	421820	.	-	.	locus_tag=BJP42_02215;Name=hypothetical protein
CP017610	RASTtk_NCBI	gene	421819	423717	.	+	.	locus_tag=BJP42_02220
CP017610	RASTtk_NCBI	CDS	421819	423717	.	+	.	locus_tag=BJP42_02220;Name=Topoisomerase IV subunit B (EC 5.99.1.-);Ontology_term=KEGG_ENZYME:5.99.1.-;note="KEGG_prediction;KO:K02622;Description:parE;_topoisomerase_IV_subunit_B_[EC:5.99.1.-]"
CP017610	RASTtk_NCBI	gene	423801	424826	.	+	.	locus_tag=BJP42_02225
CP017610	RASTtk_NCBI	CDS	423801	424826	.	+	.	locus_tag=BJP42_02225;Name=Muramoyltetrapeptide carboxypeptidase (EC 3.4.17.13);Ontology_term=KEGG_ENZYME:3.4.17.13;note="KEGG_prediction;KO:K01297;Description:ldcA;_muramoyltetrapeptide_carboxypeptidase_[EC:3.4.17.13]"
CP017610	RASTtk_NCBI	gene	425010	427247	.	+	.	locus_tag=BJP42_02230
CP017610	RASTtk_NCBI	CDS	425010	427247	.	+	.	locus_tag=BJP42_02230;Name=Topoisomerase IV subunit A (EC 5.99.1.-);Ontology_term=KEGG_ENZYME:5.99.1.-;note="KEGG_prediction;KO:K02621;Description:parC;_topoisomerase_IV_subunit_A_[EC:5.99.1.-]"
CP017610	RASTtk_NCBI	gene	427308	428045	.	+	.	locus_tag=BJP42_02235
CP017610	RASTtk_NCBI	CDS	427308	428045	.	+	.	locus_tag=BJP42_02235;Name=1-acyl-sn-glycerol-3-phosphate acyltransferase (EC 2.3.1.51);Ontology_term=KEGG_ENZYME:2.3.1.51;note="KEGG_prediction;KO:K00655;Description:plsC;_1-acyl-sn-glycerol-3-phosphate_acyltransferase_[EC:2.3.1.51]"
CP017610	RASTtk_NCBI	gene	428152	429564	.	-	.	locus_tag=BJP42_02240
CP017610	RASTtk_NCBI	CDS	428152	429564	.	-	.	locus_tag=BJP42_02240;Name=Pyruvate kinase (EC 2.7.1.40);Ontology_term=KEGG_ENZYME:2.7.1.40;note="KEGG_prediction;KO:K00873;Description:PK;_pyruvate_kinase_[EC:2.7.1.40]"
CP017610	RASTtk_NCBI	gene	429686	429820	.	+	.	locus_tag=BJP42_02245
CP017610	RASTtk_NCBI	CDS	429686	429820	.	+	.	locus_tag=BJP42_02245;Name=hypothetical protein
CP017610	RASTtk_NCBI	gene	430073	430459	.	-	.	locus_tag=BJP42_02250
CP017610	RASTtk_NCBI	CDS	430073	430459	.	-	.	locus_tag=BJP42_02250;Name=DNA uptake protein and related DNA-binding proteins;note="KEGG_prediction;KO:K02237;Description:comEA;_competence_protein_ComEA"
CP017610	RASTtk_NCBI	gene	430607	432481	.	-	.	locus_tag=BJP42_02255
CP017610	RASTtk_NCBI	CDS	430607	432481	.	-	.	locus_tag=BJP42_02255;Name=Peptidyl-prolyl cis-trans isomerase PpiD (EC 5.2.1.8);Ontology_term=KEGG_ENZYME:5.2.1.8;note="KEGG_prediction;KO:K03770;Description:ppiD;_peptidyl-prolyl_cis-trans_isomerase_D_[EC:5.2.1.8]"
CP017610	RASTtk_NCBI	gene	432569	434998	.	-	.	locus_tag=BJP42_02260
CP017610	RASTtk_NCBI	CDS	432569	434998	.	-	.	locus_tag=BJP42_02260;Name=ATP-dependent protease La (EC 3.4.21.53) Type I;Ontology_term=KEGG_ENZYME:3.4.21.53;note="KEGG_prediction;KO:K01338;Description:lon;_ATP-dependent_Lon_protease_[EC:3.4.21.53]"
CP017610	RASTtk_NCBI	gene	435292	436557	.	-	.	locus_tag=BJP42_02265
CP017610	RASTtk_NCBI	CDS	435292	436557	.	-	.	locus_tag=BJP42_02265;Name=ATP-dependent Clp protease ATP-binding subunit ClpX;note="KEGG_prediction;KO:K03544;Description:clpX;_ATP-dependent_Clp_protease_ATP-binding_subunit_ClpX"
CP017610	RASTtk_NCBI	gene	436645	437292	.	-	.	locus_tag=BJP42_02270
CP017610	RASTtk_NCBI	CDS	436645	437292	.	-	.	locus_tag=BJP42_02270;Name=ATP-dependent Clp protease proteolytic subunit (EC 3.4.21.92);Ontology_term=KEGG_ENZYME:3.4.21.92;note="KEGG_prediction;KO:K01358;Description:clpP;_ATP-dependent_Clp_protease,_protease_subunit_[EC:3.4.21.92]"
CP017610	RASTtk_NCBI	gene	437440	438762	.	-	.	locus_tag=BJP42_02275
CP017610	RASTtk_NCBI	CDS	437440	438762	.	-	.	locus_tag=BJP42_02275;Name=Cell division trigger factor (EC 5.2.1.8);Ontology_term=KEGG_ENZYME:5.2.1.8;note="KEGG_prediction;KO:K03545;Description:tig;_trigger_factor"
CP017610	NCBI	gene	439465	439539	.	-	.	locus_tag=BJP42_02280
CP017610	NCBI	tRNA	439465	439539	.	-	.	locus_tag=BJP42_02280;Name=tRNA-Gln;product=tRNA-Gln;inference="COORDINATES: profile:tRNAscan-SE:1.23";anticodon=(pos:complement(439505..439507),aa:Gln,seq:ctg);NCBI Feature Key=tRNA
CP017610	NCBI	gene	439613	439687	.	-	.	locus_tag=BJP42_02285
CP017610	NCBI	tRNA	439613	439687	.	-	.	locus_tag=BJP42_02285;Name=tRNA-Gln;product=tRNA-Gln;inference="COORDINATES: profile:tRNAscan-SE:1.23";anticodon=(pos:complement(439653..439655),aa:Gln,seq:ttg);NCBI Feature Key=tRNA
CP017610	NCBI	gene	439716	439800	.	-	.	locus_tag=BJP42_02290
CP017610	NCBI	tRNA	439716	439800	.	-	.	locus_tag=BJP42_02290;Name=tRNA-Leu;product=tRNA-Leu;inference="COORDINATES: profile:tRNAscan-SE:1.23";anticodon=(pos:complement(439764..439766),aa:Leu,seq:tag);NCBI Feature Key=tRNA
CP017610	NCBI	gene	439803	439879	.	-	.	locus_tag=BJP42_02295
CP017610	NCBI	tRNA	439803	439879	.	-	.	locus_tag=BJP42_02295;Name=tRNA-Met;product=tRNA-Met;inference="COORDINATES: profile:tRNAscan-SE:1.23";anticodon=(pos:complement(439843..439845),aa:Met,seq:cat);NCBI Feature Key=tRNA
CP017610	RASTtk_NCBI	gene	440046	440963	.	-	.	locus_tag=BJP42_02300
CP017610	RASTtk_NCBI	CDS	440046	440963	.	-	.	locus_tag=BJP42_02300;Name=Ribosomal protein L11 methyltransferase (EC 2.1.1.-);Ontology_term=KEGG_ENZYME:2.1.1.-;note="KEGG_prediction;KO:K02687;Description:prmA;_ribosomal_protein_L11_methyltransferase_[EC:2.1.1.-]"
CP017610	RASTtk_NCBI	gene	440939	442411	.	-	.	locus_tag=BJP42_02305
CP017610	RASTtk_NCBI	CDS	440939	442411	.	-	.	locus_tag=BJP42_02305;Name=Pantothenate:Na+ symporter (TC 2.A.21.1.1);note="KEGG_prediction;KO:K14392;Description:panF;_sodium/pantothenate_symporter"
CP017610	RASTtk_NCBI	gene	442408	442683	.	-	.	locus_tag=BJP42_02310
CP017610	RASTtk_NCBI	CDS	442408	442683	.	-	.	locus_tag=BJP42_02310;Name=FIG003021: Membrane protein
CP017610	RASTtk_NCBI	gene	443061	444077	.	+	.	locus_tag=BJP42_02315
CP017610	RASTtk_NCBI	CDS	443061	444077	.	+	.	locus_tag=BJP42_02315;Name=hypothetical protein
CP017610	RASTtk_NCBI	gene	444061	444183	.	-	.	locus_tag=BJP42_02320
CP017610	RASTtk_NCBI	CDS	444061	444183	.	-	.	locus_tag=BJP42_02320;Name=hypothetical protein
CP017610	RASTtk_NCBI	gene	444182	444769	.	+	.	locus_tag=BJP42_02325
CP017610	RASTtk_NCBI	CDS	444182	444769	.	+	.	locus_tag=BJP42_02325;Name=Para-aminobenzoate synthase, amidotransferase component (EC 2.6.1.85);Ontology_term=KEGG_ENZYME:2.6.1.85;note="KEGG_prediction;KO:K01664;Description:pabA;_para-aminobenzoate_synthetase_component_II_[EC:2.6.1.85]"
CP017610	RASTtk_NCBI	gene	444766	445689	.	+	.	locus_tag=BJP42_02330
CP017610	RASTtk_NCBI	CDS	444766	445689	.	+	.	locus_tag=BJP42_02330;Name=Lipid A biosynthesis lauroyl acyltransferase (EC 2.3.1.-);Ontology_term=KEGG_ENZYME:2.3.1.-;note="KEGG_prediction;KO:K02517;Description:lpxL;_Kdo2-lipid_IVA_lauroyltransferase_[EC:2.3.1.241]"
CP017610	RASTtk_NCBI	gene	445681	445866	.	-	.	locus_tag=BJP42_02335
CP017610	RASTtk_NCBI	CDS	445681	445866	.	-	.	locus_tag=BJP42_02335;Name=hypothetical protein
CP017610	NCBI	CDS	445859	446660	.	-	.	locus_tag=BJP42_02340;Name=addiction module;inference="EXISTENCE: similar to AA sequence:RefSeq:WP_058342612.1";note="frameshifted Derived by automated computational analysis using gene prediction method: Protein Homology.";pseudo=;codon_start=1;transl_table=11;product="addiction module protein";NCBI Feature Key=CDS
CP017610	NCBI	gene	445859	446660	.	-	.	locus_tag=BJP42_02340;pseudo=
CP017610	RASTtk_NCBI	gene	446827	447231	.	-	.	locus_tag=BJP42_02345
CP017610	RASTtk_NCBI	CDS	446827	447231	.	-	.	locus_tag=BJP42_02345;Name=IS630;note="59.66% ISOt3_aa2";note="Issaga prediction"
CP017610	RASTtk_NCBI	gene	447272	447649	.	-	.	locus_tag=BJP42_02350
CP017610	RASTtk_NCBI	CDS	447272	447649	.	-	.	locus_tag=BJP42_02350;Name=IS630;note="59.40% ISMae21_aa1";note="Issaga prediction"
CP017610	RASTtk_NCBI	gene	447965	448174	.	+	.	locus_tag=BJP42_02355
CP017610	RASTtk_NCBI	CDS	447965	448174	.	+	.	locus_tag=BJP42_02355;Name=Cold shock protein CspC;note="KEGG_prediction;KO:K03704;Description:cspA;_cold_shock_protein_(beta-ribbon,_CspA_family)"
CP017610	Infernal	gene	447797	448201	.	+	.	locus_tag=BJP42_02356
CP017610	Infernal	ncRNA	447797	448201	.	+	.	locus_tag=BJP42_02356;Name=cspA;Note=accession_Rfam:RF01766_score:76.7_evalue:3,9E-19
CP017610	RASTtk_NCBI	gene	448341	449003	.	-	.	locus_tag=BJP42_02360
CP017610	RASTtk_NCBI	CDS	448341	449003	.	-	.	locus_tag=BJP42_02360;Name=Cyclic AMP receptor protein;note="KEGG_prediction;KO:K10914;Description:crp;_CRP/FNR_family_transcriptional_regulator,_cyclic_AMP_receptor_protein"
CP017610	RASTtk_NCBI	gene	449236	450897	.	+	.	locus_tag=BJP42_02365
CP017610	RASTtk_NCBI	CDS	449236	450897	.	+	.	locus_tag=BJP42_02365;Name=DNA repair protein RecN;note="KEGG_prediction;KO:K03631;Description:recN;_DNA_repair_protein_RecN_(Recombination_protein_N)"
CP017610	RASTtk_NCBI	gene	450953	451282	.	+	.	locus_tag=BJP42_02370
CP017610	RASTtk_NCBI	CDS	450953	451282	.	+	.	locus_tag=BJP42_02370;Name=Outer membrane lipoprotein SmpA, a component of the essential YaeT outer-membrane protein assembly complex;note="KEGG_prediction;KO:K06186;Description:bamE;_outer_membrane_protein_assembly_factor_BamE"
CP017610	RASTtk_NCBI	gene	451367	452311	.	+	.	locus_tag=BJP42_02380
CP017610	RASTtk_NCBI	CDS	451367	452311	.	+	.	locus_tag=BJP42_02380;Name=Riboflavin kinase (EC 2.7.1.26) / FMN adenylyltransferase (EC 2.7.7.2);Ontology_term=KEGG_ENZYME:2.7.1.26,KEGG_ENZYME:2.7.7.2;note="KEGG_prediction;KO:K11753;Description:ribF;_riboflavin_kinase_/_FMN_adenylyltransferase_[EC:2.7.1.26_2.7.7.2]"
CP017610	RASTtk_NCBI	gene	452330	455206	.	+	.	locus_tag=BJP42_02385
CP017610	RASTtk_NCBI	CDS	452330	455206	.	+	.	locus_tag=BJP42_02385;Name=Isoleucyl-tRNA synthetase (EC 6.1.1.5);Ontology_term=KEGG_ENZYME:6.1.1.5;note="KEGG_prediction;KO:K01870;Description:IARS;_isoleucyl-tRNA_synthetase_[EC:6.1.1.5]"
CP017610	RASTtk_NCBI	gene	455207	455725	.	+	.	locus_tag=BJP42_02390
CP017610	RASTtk_NCBI	CDS	455207	455725	.	+	.	locus_tag=BJP42_02390;Name=Lipoprotein signal peptidase (EC 3.4.23.36);Ontology_term=KEGG_ENZYME:3.4.23.36;note="KEGG_prediction;KO:K03101;Description:lspA;_signal_peptidase_II_[EC:3.4.23.36]"
CP017610	RASTtk_NCBI	gene	455727	456344	.	+	.	locus_tag=BJP42_02395
CP017610	RASTtk_NCBI	CDS	455727	456344	.	+	.	locus_tag=BJP42_02395;Name=FKBP-type peptidyl-prolyl cis-trans isomerase SlpA (EC 5.2.1.8);Ontology_term=KEGG_ENZYME:5.2.1.8;note="KEGG_prediction;KO:K03774;Description:slpA;_FKBP-type_peptidyl-prolyl_cis-trans_isomerase_SlpA_[EC:5.2.1.8]"
CP017610	RASTtk_NCBI	gene	456325	457284	.	+	.	locus_tag=BJP42_02400
CP017610	RASTtk_NCBI	CDS	456325	457284	.	+	.	locus_tag=BJP42_02400;Name=4-hydroxy-3-methylbut-2-enyl diphosphate reductase (EC 1.17.1.2);Ontology_term=KEGG_ENZYME:1.17.1.2;note="KEGG_prediction;KO:K03527;Description:ispH;_4-hydroxy-3-methylbut-2-en-1-yl_diphosphate_reductase_[EC:1.17.7.4]"
CP017610	RASTtk_NCBI	gene	457415	458881	.	+	.	locus_tag=BJP42_02405
CP017610	RASTtk_NCBI	CDS	457415	458881	.	+	.	locus_tag=BJP42_02405;Name=4-amino-4-deoxy-L-arabinose transferase and related glycosyltransferases of PMT family
CP017610	RASTtk_NCBI	gene	459012	459659	.	-	.	locus_tag=BJP42_02410
CP017610	RASTtk_NCBI	CDS	459012	459659	.	-	.	locus_tag=BJP42_02410;Name=hypothetical protein
CP017610	RASTtk_NCBI	gene	459906	460979	.	+	.	locus_tag=BJP42_02420
CP017610	RASTtk_NCBI	CDS	459906	460979	.	+	.	locus_tag=BJP42_02420;Name=ADP-heptose--lipooligosaccharide heptosyltransferase II (EC 2.4.1.-);Ontology_term=KEGG_ENZYME:2.4.1.-;note="KEGG_prediction;KO:K02843;Description:waaF;_heptosyltransferase_II_[EC:2.4.-.-]"
CP017610	RASTtk_NCBI	gene	460989	461957	.	+	.	locus_tag=BJP42_02425
CP017610	RASTtk_NCBI	CDS	460989	461957	.	+	.	locus_tag=BJP42_02425;Name=Lipopolysaccharide heptosyltransferase I (EC 2.4.1.-);Ontology_term=KEGG_ENZYME:2.4.1.-;note="KEGG_prediction;KO:K02841;Description:waaC;_heptosyltransferase_I_[EC:2.4.-.-]"
CP017610	RASTtk_NCBI	CDS	461971	470603	.	-	.	locus_tag=BJP42_02435;Name=T1SS secreted agglutinin RTX;note="pseudogenisation because of TE insertion and indel and SNP"
CP017610	RASTtk_NCBI	gene	461971	470603	.	-	.	locus_tag=BJP42_02435;pseudo=
CP017610	RASTtk_NCBI	gene	470757	471134	.	+	.	locus_tag=BJP42_02440
CP017610	RASTtk_NCBI	CDS	470757	471134	.	+	.	locus_tag=BJP42_02440;Name=IS630;note="59.40% ISMae21_aa1";note="Issaga prediction"
CP017610	RASTtk_NCBI	gene	471175	471579	.	+	.	locus_tag=BJP42_02445
CP017610	RASTtk_NCBI	CDS	471175	471579	.	+	.	locus_tag=BJP42_02445;Name=IS630;note="60.83% ISOt3_aa2";note="Issaga prediction"
CP017610	RASTtk_NCBI	CDS	471595	481376	.	-	.	locus_tag=BJP42_02460;Name=T1SS secreted agglutinin RTX;note="pseudogenisation because of TE insertion and indel and SNP"
CP017610	RASTtk_NCBI	gene	471595	481376	.	-	.	locus_tag=BJP42_02460;pseudo=
CP017610	RASTtk_NCBI	gene	481844	482503	.	-	.	locus_tag=BJP42_02465
CP017610	RASTtk_NCBI	CDS	481844	482503	.	-	.	locus_tag=BJP42_02465;Name=Carbonic anhydrase (EC 4.2.1.1);Ontology_term=KEGG_ENZYME:4.2.1.1;note="KEGG_prediction;KO:K01673;Description:cynT;_carbonic_anhydrase_[EC:4.2.1.1]"
CP017610	RASTtk_NCBI	gene	482592	483848	.	-	.	locus_tag=BJP42_02470
CP017610	RASTtk_NCBI	CDS	482592	483848	.	-	.	locus_tag=BJP42_02470;Name=UDP-N-acetylglucosamine 1-carboxyvinyltransferase (EC 2.5.1.7);Ontology_term=KEGG_ENZYME:2.5.1.7;note="KEGG_prediction;KO:K00790;Description:murA;_UDP-N-acetylglucosamine_1-carboxyvinyltransferase_[EC:2.5.1.7]"
CP017610	RASTtk_NCBI	gene	483883	484131	.	-	.	locus_tag=BJP42_02475
CP017610	RASTtk_NCBI	CDS	483883	484131	.	-	.	locus_tag=BJP42_02475;Name=YrbA protein
CP017610	RASTtk_NCBI	gene	484144	484767	.	-	.	locus_tag=BJP42_02480
CP017610	RASTtk_NCBI	CDS	484144	484767	.	-	.	locus_tag=BJP42_02480;Name=Uncharacterized ABC transporter, auxiliary component YrbC;note="KEGG_prediction;KO:K07323;Description:mlaC;_phospholipid_transport_system_substrate-binding_protein"
CP017610	RASTtk_NCBI	gene	484783	485292	.	-	.	locus_tag=BJP42_02485
CP017610	RASTtk_NCBI	CDS	484783	485292	.	-	.	locus_tag=BJP42_02485;Name=Uncharacterized ABC transporter, periplasmic component YrbD;note="KEGG_prediction;KO:K02067;Description:mlaD;_phospholipid/cholesterol/gamma-HCH_transport_system_substrate-binding_protein"
CP017610	RASTtk_NCBI	gene	485292	486080	.	-	.	locus_tag=BJP42_02490
CP017610	RASTtk_NCBI	CDS	485292	486080	.	-	.	locus_tag=BJP42_02490;Name=Uncharacterized ABC transporter, permease component YrbE;note="KEGG_prediction;KO:K02066;Description:mlaE;_phospholipid/cholesterol/gamma-HCH_transport_system_permease_protein"
[truncated: 4,385 more rows]

## Sheet: ZA17
CP017613	NCBI	source	1	2104645	.	+	.	Name=source Candidatus Hamiltonella defensa;organism="Candidatus Hamiltonella defensa";mol_type="genomic DNA";strain=ZA17;isolation_source="Cell culture";host="Acyrthosiphon pisum";db_xref=taxon:138072;country=USA;collection_date=2016-07;NCBI Feature Key=source
[truncated: 5,261 more rows]

[truncated: 2 more sheets: NY26, 5AT_New]
